# Supplementary material for: The strength of interspecies interaction in a microbial community determines its susceptibility to invasion
Source: PLoS Biol. 2024 Nov 7;22(11):e3002889. doi: 10.1371/journal.pbio.3002889 (PMC11575764; doi:10.1371/journal.pbio.3002889)
Supplement: S1 Data — (XLS) [file pbio.3002889.s015.xls]

## Sheet: Fig 1B
Starting Ratio (E. coli : S. Typhimurium)	Cycle	Replicate	E. coli:S. Typhimurium ratio	Ln(E. coli:S. Typhimurium ratio)
1:1	0	1	1.44407	0.367467
1:1	0	2	1.45384	0.374205
1:1	0	3	1.44407	0.367467
1:1	0	4	1.45384	0.374205
1:1	0	5	1.44407	0.367467
1:1	0	6	1.45384	0.374205
1:1	0	7	1.44407	0.367467
1:1	0	8	1.45384	0.374205
1:1	1	1	2.85026	1.04741
1:1	1	2	2.7207	1.00089
1:1	1	3	2.68004	0.98583
1:1	1	4	2.85173	1.04793
1:1	1	5	2.91196	1.06883
1:1	1	6	3.18354	1.15799
1:1	1	7	2.94076	1.07867
1:1	1	8	3.1099	1.13459
1:1	2	1	4.18907	1.43248
1:1	2	2	3.32848	1.20252
1:1	2	3	3.33406	1.20419
1:1	2	4	3.20816	1.1657
1:1	2	5	3.31051	1.1971
1:1	2	6	3.01835	1.10471
1:1	2	7	3.34611	1.2078
1:1	2	8	3.70833	1.31058
1:1	3	1	2.67762	0.984927
1:1	3	2	2.13966	0.760647
1:1	3	3	2.02437	0.705259
1:1	3	4	1.65775	0.505461
1:1	3	5	1.94684	0.666206
1:1	3	6	1.6661	0.510487
1:1	3	7	2.03106	0.708557
1:1	3	8	2.15102	0.765942
1:1	4	1	1.32984	0.28506
1:1	4	2	1.24095	0.215874
1:1	4	3	1.25599	0.22792
1:1	4	4	0.616464	-0.483756
1:1	4	5	0.747213	-0.291405
1:1	4	6	0.897182	-0.108497
1:1	4	7	1.08956	0.0857748
1:1	4	8	0.962953	-0.0377502
1:1	5	1	0.608618	-0.496564
1:1	5	2	0.77084	-0.260275
1:1	5	3	1.02181	0.0215749
1:1	5	4	1.21247	0.192657
1:1	5	5	1.08336	0.0800646
1:1	5	6	1.29006	0.254688
1:1	5	7	1.26077	0.23172
1:1	5	8	0.933494	-0.0688205
1:1	7	1	2.60862	0.958821
1:1	7	2	2.77084	1.01915
1:1	7	3	2.02181	0.703993
1:1	7	4	3.21247	1.16704
1:1	7	5	3.08336	1.12602
1:1	7	6	2.29006	0.828578
1:1	7	7	2.26077	0.815704
1:1	7	8	2.93349	1.07619
1:10	0	1	0.122731	-2.09776
1:10	0	2	0.130722	-2.03468
1:10	0	3	0.122731	-2.09776
1:10	0	4	0.130722	-2.03468
1:10	0	5	0.122731	-2.09776
1:10	0	6	0.130722	-2.03468
1:10	0	7	0.122731	-2.09776
1:10	0	8	0.130722	-2.03468
1:10	1	1	0.67823	-0.388269
1:10	1	2	0.712363	-0.339167
1:10	1	3	0.715984	-0.334098
1:10	1	4	0.725289	-0.321185
1:10	1	5	0.726819	-0.319078
1:10	1	6	0.736458	-0.305903
1:10	1	7	0.703555	-0.35161
1:10	1	8	0.719707	-0.328911
1:10	2	1	1.19896	0.181456
1:10	2	2	1.24633	0.2202
1:10	2	3	1.02776	0.0273844
1:10	2	4	1.06974	0.0674117
1:10	2	5	1.03284	0.0323113
1:10	2	6	1.05806	0.0564363
1:10	2	7	1.08583	0.0823401
1:10	2	8	1.14652	0.136735
1:10	3	1	1.2219	0.200409
1:10	3	2	1.69695	0.528831
1:10	3	3	1.60319	0.471993
1:10	3	4	1.07274	0.070218
1:10	3	5	1.42017	0.350773
1:10	3	6	1.28802	0.253107
1:10	3	7	1.24906	0.222388
1:10	3	8	1.24473	0.218921
1:10	4	1	1.09309	0.0890041
1:10	4	2	1.48829	0.397627
1:10	4	3	1.88167	0.632159
1:10	4	4	1.06616	0.0640626
1:10	4	5	3.08737	1.12732
1:10	4	6	1.84834	0.614287
1:10	4	7	1.07909	0.0761136
1:10	4	8	0.904859	-0.0999758
1:10	5	1	0.860059	-0.150754
1:10	5	2	1.23598	0.211863
1:10	5	3	1.09008	0.086247
1:10	5	4	0.949361	-0.0519664
1:10	5	5	2.6788	0.98537
1:10	5	6	2.21913	0.797115
1:10	5	7	1.51813	0.41748
1:10	5	8	0.854931	-0.156735
1:10	7	1	2.86006	1.05084
1:10	7	2	2.23598	0.804679
1:10	7	3	1.09008	0.086247
1:10	7	4	0.949361	-0.0519664
1:10	7	5	2.6788	0.98537
1:10	7	6	2.21913	0.797115
1:10	7	7	1.51813	0.41748
1:10	7	8	0.854931	-0.156735
10:1	0	1	14.4642	2.67168
10:1	0	2	15.0103	2.70874
10:1	0	3	14.4642	2.67168
10:1	0	4	15.0103	2.70874
10:1	0	5	14.4642	2.67168
10:1	0	6	15.0103	2.70874
10:1	0	7	14.4642	2.67168
10:1	0	8	15.0103	2.70874
10:1	1	1	15.6328	2.74937
10:1	1	2	4.48296	1.50028
10:1	1	3	14.582	2.67979
10:1	1	4	14.0683	2.64393
10:1	1	5	14.5043	2.67444
10:1	1	6	15.6691	2.75169
10:1	1	7	15.3345	2.73011
10:1	1	8	14.4897	2.67344
10:1	2	1	10.7022	2.37045
10:1	2	2	1.13163	0.123659
10:1	2	3	9.29963	2.22998
10:1	2	4	10.8343	2.38271
10:1	2	5	10.3946	2.34129
10:1	2	6	9.57659	2.25932
10:1	2	7	9.86242	2.28873
10:1	2	8	11.6558	2.4558
10:1	3	1	4.96893	1.60321
10:1	3	2	1.59925	0.469538
10:1	3	3	4.80168	1.56897
10:1	3	4	4.19248	1.43329
10:1	3	5	2.81597	1.03531
10:1	3	6	3.23853	1.17512
10:1	3	7	4.33961	1.46778
10:1	3	8	9.44872	2.24588
10:1	4	1	4.2915	1.45664
10:1	4	2	4.07001	1.40364
10:1	4	3	7.3286	1.99178
10:1	4	4	5.80553	1.75881
10:1	4	5	2.00977	0.69802
10:1	4	6	3.30056	1.19409
10:1	4	7	3.10846	1.13413
10:1	4	8	17.9877	2.88969
10:1	5	1	2.61349	0.960688
10:1	5	2	3.25973	1.18164
10:1	5	3	3.5388	1.26379
10:1	5	4	3.46949	1.24401
10:1	5	5	1.62211	0.483725
10:1	5	6	3.25421	1.17995
10:1	5	7	2.06245	0.723893
10:1	5	8	25.7849	3.24979
10:1	7	1	2.61349	0.960688
10:1	7	2	3.25973	1.18164
10:1	7	3	3.5388	1.26379
10:1	7	4	3.46949	1.24401
10:1	7	5	1.62211	0.483725
10:1	7	6	3.25421	1.17995
10:1	7	7	2.06245	0.723893
10:1	7	8	2.78488	3.24979
1:100	0	1	0.0194019	-3.94239
1:100	0	2	0.0206474	-3.88017
1:100	0	3	0.0194019	-3.94239
1:100	0	4	0.0206474	-3.88017
1:100	0	5	0.0194019	-3.94239
1:100	0	6	0.0206474	-3.88017
1:100	0	7	0.0194019	-3.94239
1:100	0	8	0.0206474	-3.88017
1:100	1	1	0.218913	-1.51908
1:100	1	2	0.248863	-1.39085
1:100	1	3	0.203665	-1.59128
1:100	1	4	0.214245	-1.54064
1:100	1	5	0.201743	-1.60076
1:100	1	6	0.209827	-1.56147
1:100	1	7	0.214142	-1.54112
1:100	1	8	0.230277	-1.46847
1:100	2	1	0.543388	-0.609932
1:100	2	2	14.2513	2.65685
1:100	2	3	0.508697	-0.675902
1:100	2	4	0.48011	-0.733739
1:100	2	5	0.502035	-0.689085
1:100	2	6	0.501267	-0.690616
1:100	2	7	0.54357	-0.609597
1:100	2	8	0.469441	-0.756214
1:100	3	1	1.0068	0.00677439
1:100	3	2	15.236	2.72366
1:100	3	3	1.26729	0.236877
1:100	3	4	0.762238	-0.271497
1:100	3	5	0.829812	-0.186556
1:100	3	6	0.982424	-0.0177319
1:100	3	7	0.756407	-0.279175
1:100	3	8	1.08594	0.0824476
1:100	4	1	1.26794	0.237394
1:100	4	2	6.77684	1.91351
1:100	4	3	1.41429	0.346625
1:100	4	4	0.902045	-0.103091
1:100	4	5	0.663518	-0.410199
1:100	4	6	0.51746	-0.658824
1:100	4	7	0.512759	-0.66795
1:100	4	8	1.09668	0.0922914
1:100	5	1	0.976817	-0.0234561
1:100	5	2	8.0097	2.08065
1:100	5	3	0.703562	-0.3516
1:100	5	4	0.877759	-0.130383
1:100	5	5	0.658441	-0.417881
1:100	5	6	0.713093	-0.338143
1:100	5	7	0.582172	-0.540989
1:100	5	8	0.762561	-0.271072
1:100	7	1	2.97682	1.09085
1:100	7	2	8.0097	2.08065
1:100	7	3	2.70356	0.99457
1:100	7	4	2.87776	1.05701
1:100	7	5	3.65844	1.29704
1:100	7	6	4.71309	1.55034
1:100	7	7	2.58217	0.948631
1:100	7	8	3.76256	1.3251
100:1	0	1	153.258	5.03212
100:1	0	2	169.875	5.13506
100:1	0	3	153.258	5.03212
100:1	0	4	169.875	5.13506
100:1	0	5	153.258	5.03212
100:1	0	6	169.875	5.13506
100:1	0	7	153.258	5.03212
100:1	0	8	169.875	5.13506
100:1	1	1	118.203	4.7724
100:1	1	2	95.7938	4.5622
100:1	1	3	119.436	4.78278
100:1	1	4	108.929	4.6907
100:1	1	5	97.8105	4.58303
100:1	1	6	140.075	4.94218
100:1	1	7	121.195	4.7974
100:1	1	8	119.897	4.78664
100:1	2	1	45.3467	3.81434
100:1	2	2	26.1411	3.26351
100:1	2	3	23.8415	3.17143
100:1	2	4	23.9753	3.17703
100:1	2	5	22.8862	3.13054
100:1	2	6	24.9253	3.21588
100:1	2	7	22.9496	3.1333
100:1	2	8	34.1069	3.5295
100:1	3	1	15.2172	2.72243
100:1	3	2	10.9032	2.38905
100:1	3	3	13.1859	2.57915
100:1	3	4	10.6964	2.36991
100:1	3	5	12.4948	2.52531
100:1	3	6	14.0399	2.6419
100:1	3	7	12.6632	2.5387
100:1	3	8	12.5734	2.53158
100:1	4	1	24.4904	3.19828
100:1	4	2	14.952	2.70485
100:1	4	3	17.8514	2.88208
100:1	4	4	9.68428	2.2705
100:1	4	5	23.9596	3.17637
100:1	4	6	22.0945	3.09533
100:1	4	7	21.7666	3.08038
100:1	4	8	20.72	3.0311
100:1	5	1	27.6897	3.32106
100:1	5	2	8.74278	2.16823
100:1	5	3	14.3934	2.66677
100:1	5	4	4.79616	1.56782
100:1	5	5	27.605	3.318
100:1	5	6	27.5139	3.31469
100:1	5	7	31.7837	3.45895
100:1	5	8	24.1834	3.18567
100:1	7	1	2.68966	0.989413
100:1	7	2	6.74278	1.90847
100:1	7	3	4.39337	1.4801
100:1	7	4	4.79616	1.56782
100:1	7	5	2.60502	0.957439
100:1	7	6	5.51393	1.70728
100:1	7	7	4.78369	1.56521
100:1	7	8	2.83432	3.22619

## Sheet: Fig 1C
Competition for species	Strain ID	generation	Replicate	Evolved clone/Ancestral clone	Ln(Evolved clone/Ancestral clone)	Selection Coefficient	Average	Stdev
E. coli	DA28100	0	1	0.927567	-0.0751899	0.0343164	0.0320735	0.00160375
E. coli	DA28100	15	1	1.55202	0.439557
E. coli	DA28100	0	2	0.927567	-0.0751899	0.0305065
E. coli	DA28100	15	2	1.46581	0.382407
E. coli	DA28100	0	3	0.927567	-0.0751899	0.0317606
E. coli	DA28100	15	3	1.49364	0.401219
E. coli	DA28100	0	4	0.927567	-0.0751899	0.0317105
E. coli	DA28100	15	4	1.49252	0.400467
E. coli	DA78611	0	1	1.17329	0.159809	0.210264	0.209692	0.00681562
E. coli	DA78611	15	1	27.4887	3.31378
E. coli	DA78611	0	2	1.17329	0.159809	0.219071
E. coli	DA78611	15	2	31.3705	3.44587
E. coli	DA78611	0	3	1.17329	0.159809	0.203829
E. coli	DA78611	15	3	24.9591	3.21724
E. coli	DA78611	0	4	1.17329	0.159809	0.205606
E. coli	DA78611	15	4	25.6336	3.24391
E. coli	DA78613	0	1	1.04438	0.0434222	0.149814	0.145198	0.0185181
E. coli	DA78613	15	1	9.88125	2.29064
E. coli	DA78613	0	2	1.04438	0.0434222	0.15973
E. coli	DA78613	15	2	11.4659	2.43938
E. coli	DA78613	0	3	1.04438	0.0434222	0.118118
E. coli	DA78613	15	3	6.14223	1.81519
E. coli	DA78613	0	4	1.04438	0.0434222	0.15313
E. coli	DA78613	15	4	10.3851	2.34037
E. coli	DA78614	0	1	0.986596	-0.0134942	0.156207	0.160365	0.00956303
E. coli	DA78614	15	1	10.2739	2.32961
E. coli	DA78614	0	2	0.986596	-0.0134942	0.154824
E. coli	DA78614	15	2	10.0631	2.30887
E. coli	DA78614	0	3	0.986596	-0.0134942	0.155744
E. coli	DA78614	15	3	10.2029	2.32267
E. coli	DA78614	0	4	0.986596	-0.0134942	0.174683
E. coli	DA78614	15	4	13.555	2.60676
E. coli	DA78616	0	1	1.05657	0.0550285	0.130658	0.136828	0.00814567
E. coli	DA78616	15	1	7.5	2.0149
E. coli	DA78616	0	2	1.05657	0.0550285	0.129137
E. coli	DA78616	15	2	7.33074	1.99208
E. coli	DA78616	0	3	1.05657	0.0550285	0.142058
E. coli	DA78616	15	3	8.89858	2.18589
E. coli	DA78616	0	4	1.05657	0.0550285	0.145458
E. coli	DA78616	15	4	9.36429	2.2369
E. coli	DA78617	0	1	0.872093	-0.136859	0.163872	0.159187	0.00377501
E. coli	DA78617	15	1	10.1881	2.32122
E. coli	DA78617	0	2	0.872093	-0.136859	0.156857
E. coli	DA78617	15	2	9.1705	2.21599
E. coli	DA78617	0	3	0.872093	-0.136859	0.1555
E. coli	DA78617	15	3	8.98573	2.19564
E. coli	DA78617	0	4	0.872093	-0.136859	0.160521
E. coli	DA78617	15	4	9.68861	2.27095
E. coli	DA78622	0	1	1.05042	0.0491942	0.207604	0.193426	0.0118788
E. coli	DA78622	15	1	23.6474	3.16325
E. coli	DA78622	0	2	1.05042	0.0491942	0.194871
E. coli	DA78622	15	2	19.536	2.97226
E. coli	DA78622	0	3	1.05042	0.0491942	0.178608
E. coli	DA78622	15	3	15.3071	2.72832
E. coli	DA78622	0	4	1.05042	0.0491942	0.19262
E. coli	DA78622	15	4	18.8874	2.93849
E. coli	DA78623	0	1	1.02141	0.0211831	0.17854	0.186903	0.00741643
E. coli	DA78623	15	1	14.8691	2.69928
E. coli	DA78623	0	2	1.02141	0.0211831	0.182802
E. coli	DA78623	15	2	15.8506	2.76321
E. coli	DA78623	0	3	1.02141	0.0211831	0.192601
E. coli	DA78623	15	3	18.3604	2.9102
E. coli	DA78623	0	4	1.02141	0.0211831	0.193669
E. coli	DA78623	15	4	18.657	2.92622
E. coli	DA78624	0	1	0.999024	-0.000976801	0.166349	0.177309	0.0141187
E. coli	DA78624	15	1	12.1127	2.49425
E. coli	DA78624	0	2	0.999024	-0.000976801	0.169302
E. coli	DA78624	15	2	12.6613	2.53855
E. coli	DA78624	0	3	0.999024	-0.000976801	0.197607
E. coli	DA78624	15	3	19.3583	2.96312
E. coli	DA78624	0	4	0.999024	-0.000976801	0.175977
E. coli	DA78624	15	4	13.9948	2.63868
E. coli	DA78629	0	1	1.00728	0.00725275	0.166299	0.167969	0.00636004
E. coli	DA78629	15	1	12.2037	2.50174
E. coli	DA78629	0	2	1.00728	0.00725275	0.173021
E. coli	DA78629	15	2	13.4983	2.60256
E. coli	DA78629	0	3	1.00728	0.00725275	0.172886
E. coli	DA78629	15	3	13.471	2.60054
E. coli	DA78629	0	4	1.00728	0.00725275	0.15967
E. coli	DA78629	15	4	11.0486	2.40231
E. coli	DA78630	0	1	1.15215	0.14163	0.173035	0.181159	0.00877623
E. coli	DA78630	15	1	15.443	2.73716
E. coli	DA78630	0	2	1.15215	0.14163	0.177429
E. coli	DA78630	15	2	16.495	2.80306
E. coli	DA78630	0	3	1.15215	0.14163	0.193446
E. coli	DA78630	15	3	20.9747	3.04332
E. coli	DA78630	0	4	1.15215	0.14163	0.180725
E. coli	DA78630	15	4	17.3313	2.85251
S. Typhimurium	DA26570	0	1	1.07832	-0.0754082	-0.0134406	-0.0278938	0.0261026
S. Typhimurium	DA26570	15	1	1.31919	-0.277017
S. Typhimurium	DA26570	0	2	1.07832	-0.0754082	-0.0179685
S. Typhimurium	DA26570	15	2	1.4119	-0.344936
S. Typhimurium	DA26570	0	3	1.07832	-0.0754082	-0.066911
S. Typhimurium	DA26570	15	3	2.94195	-1.07907
S. Typhimurium	DA26570	0	4	1.07832	-0.0754082	-0.0132552
S. Typhimurium	DA26570	15	4	1.31552	-0.274236
S. Typhimurium	DA78635	0	1	1.20444	-0.186017	0.0663942	0.0721773	0.011939
S. Typhimurium	DA78635	15	1	0.444905	0.809895
S. Typhimurium	DA78635	0	2	1.20444	-0.186017	0.0592856
S. Typhimurium	DA78635	15	2	0.494966	0.703267
S. Typhimurium	DA78635	0	3	1.20444	-0.186017	0.0763374
S. Typhimurium	DA78635	15	3	0.383259	0.959044
S. Typhimurium	DA78635	0	4	1.20444	-0.186017	0.0866919
S. Typhimurium	DA78635	15	4	0.328125	1.11436
S. Typhimurium	DA78637	0	1	0.884788	0.122407	0.0733577	0.0784394	0.00582597
S. Typhimurium	DA78637	15	1	0.294413	1.22277
S. Typhimurium	DA78637	0	2	0.884788	0.122407	0.0809405
S. Typhimurium	DA78637	15	2	0.26276	1.33651
S. Typhimurium	DA78637	0	3	0.884788	0.122407	0.0739669
S. Typhimurium	DA78637	15	3	0.291735	1.23191
S. Typhimurium	DA78637	0	4	0.884788	0.122407	0.0854923
S. Typhimurium	DA78637	15	4	0.245418	1.40479
S. Typhimurium	DA78638	0	1	1.26724	-0.23684	0.0940137	0.0965257	0.00694482
S. Typhimurium	DA78638	15	1	0.309324	1.17336
S. Typhimurium	DA78638	0	2	1.26724	-0.23684	0.0951239
S. Typhimurium	DA78638	15	2	0.304216	1.19002
S. Typhimurium	DA78638	0	3	1.26724	-0.23684	0.106506
S. Typhimurium	DA78638	15	3	0.256468	1.36075
S. Typhimurium	DA78638	0	4	1.26724	-0.23684	0.090459
S. Typhimurium	DA78638	15	4	0.326265	1.12004
S. Typhimurium	DA78640	0	1	1.61642	-0.480213	0.0915471	0.0988892	0.0110342
S. Typhimurium	DA78640	15	1	0.409428	0.892994
S. Typhimurium	DA78640	0	2	1.61642	-0.480213	0.0887675
S. Typhimurium	DA78640	15	2	0.42686	0.851299
S. Typhimurium	DA78640	0	3	1.61642	-0.480213	0.10231
S. Typhimurium	DA78640	15	3	0.348387	1.05444
S. Typhimurium	DA78640	0	4	1.61642	-0.480213	0.112932
S. Typhimurium	DA78640	15	4	0.297076	1.21377
S. Typhimurium	DA78641	0	1	1.10168	-0.0968367	0.0680353	0.0644037	0.00603934
S. Typhimurium	DA78641	15	1	0.39705	0.923692
S. Typhimurium	DA78641	0	2	1.10168	-0.0968367	0.0611284
S. Typhimurium	DA78641	15	2	0.440392	0.820089
S. Typhimurium	DA78641	0	3	1.10168	-0.0968367	0.0576894
S. Typhimurium	DA78641	15	3	0.463706	0.768504
S. Typhimurium	DA78641	0	4	1.10168	-0.0968367	0.0707616
S. Typhimurium	DA78641	15	4	0.38114	0.964588
S. Typhimurium	DA78646	0	1	1.15298	-0.142352	0.0630989	0.0624372	0.00608401
S. Typhimurium	DA78646	15	1	0.447477	0.804131
S. Typhimurium	DA78646	0	2	1.15298	-0.142352	0.0574437
S. Typhimurium	DA78646	15	2	0.487091	0.719304
S. Typhimurium	DA78646	0	3	1.15298	-0.142352	0.0584269
S. Typhimurium	DA78646	15	3	0.479961	0.734051
S. Typhimurium	DA78646	0	4	1.15298	-0.142352	0.0707793
S. Typhimurium	DA78646	15	4	0.398783	0.919337
S. Typhimurium	DA78647	0	1	1.26271	-0.233264	0.378568	0.366936	0.0152233
S. Typhimurium	DA78647	15	1	0.00431671	5.44526
S. Typhimurium	DA78647	0	2	1.26271	-0.233264	0.380141
S. Typhimurium	DA78647	15	2	0.00421604	5.46886
S. Typhimurium	DA78647	0	3	1.26271	-0.233264	0.348308
S. Typhimurium	DA78647	15	3	0.00679645	4.99135
S. Typhimurium	DA78647	0	4	1.26271	-0.233264	0.360727
S. Typhimurium	DA78647	15	4	0.00564126	5.17765
S. Typhimurium	DA78648	0	1	1.43065	-0.358126	0.0483026	0.0687578	0.0151796
S. Typhimurium	DA78648	15	1	0.693216	0.366414
S. Typhimurium	DA78648	0	2	1.43065	-0.358126	0.0671855
S. Typhimurium	DA78648	15	2	0.522225	0.649657
S. Typhimurium	DA78648	0	3	1.43065	-0.358126	0.0760452
S. Typhimurium	DA78648	15	3	0.457238	0.782552
S. Typhimurium	DA78648	0	4	1.43065	-0.358126	0.0834979
S. Typhimurium	DA78648	15	4	0.408876	0.894343
S. Typhimurium	DA78653	0	1	1.01394	-0.0138447	0.365091	0.362182	0.0107536
S. Typhimurium	DA78653	15	1	0.00424282	5.46253
S. Typhimurium	DA78653	0	2	1.01394	-0.0138447	0.368172
S. Typhimurium	DA78653	15	2	0.00405124	5.50873
S. Typhimurium	DA78653	0	3	1.01394	-0.0138447	0.369198
S. Typhimurium	DA78653	15	3	0.00398936	5.52412
S. Typhimurium	DA78653	0	4	1.01394	-0.0138447	0.346265
S. Typhimurium	DA78653	15	4	0.00562728	5.18013
S. Typhimurium	DA78654	0	1	1.15285	-0.142234	0.373931	0.365278	0.0122464
S. Typhimurium	DA78654	15	1	0.00422504	5.46673
S. Typhimurium	DA78654	0	2	1.15285	-0.142234	0.377528
S. Typhimurium	DA78654	15	2	0.00400311	5.52068
S. Typhimurium	DA78654	0	3	1.15285	-0.142234	0.356632
S. Typhimurium	DA78654	15	3	0.0054767	5.20725
S. Typhimurium	DA78654	0	4	1.15285	-0.142234	0.35302
S. Typhimurium	DA78654	15	4	0.00578163	5.15307

## Sheet: Fig 2B
E. coli strain	S. Typhimurium strain	Type	Replicate	Selection coefficient_col/Eco	Average_Selection coefficient_col/Eco
DA28100	DA26570	Ancestor	1	0.0265488	0.018098
DA28100	DA26570	Ancestor	2	0.0161968
DA28100	DA26570	Ancestor	3	0.0196527
DA28100	DA26570	Ancestor	4	0.00711617
DA28100	DA26570	Ancestor	5	0.0175181
DA28100	DA26570	Ancestor	6	0.0113026
DA28100	DA26570	Ancestor	7	0.0130897
DA28100	DA26570	Ancestor	8	0.0333592
DA78611	DA78635	Evolved	1	0.165086	0.157399
DA78611	DA78635	Evolved	2	0.165026
DA78611	DA78635	Evolved	3	0.170058
DA78611	DA78635	Evolved	4	0.17169
DA78611	DA78635	Evolved	5	0.168864
DA78611	DA78635	Evolved	6	0.143013
DA78611	DA78635	Evolved	7	0.135511
DA78611	DA78635	Evolved	8	0.139946
DA78613	DA78637	Evolved	1	0.0921	0.0644272
DA78613	DA78637	Evolved	2	0.054688
DA78613	DA78637	Evolved	3	0.0673522
DA78613	DA78637	Evolved	4	0.0565115
DA78613	DA78637	Evolved	5	0.0604537
DA78613	DA78637	Evolved	6	0.0555383
DA78613	DA78637	Evolved	7	0.0625318
DA78613	DA78637	Evolved	8	0.0662425
DA78614	DA78638	Evolved	1	0.0978946	0.113131
DA78614	DA78638	Evolved	2	0.148532
DA78614	DA78638	Evolved	3	0.109583
DA78614	DA78638	Evolved	4	0.0942354
DA78614	DA78638	Evolved	5	0.108386
DA78614	DA78638	Evolved	6	0.12115
DA78614	DA78638	Evolved	7	0.121973
DA78614	DA78638	Evolved	8	0.103293
DA78616	DA78640	Evolved	1	0.166421	0.158328
DA78616	DA78640	Evolved	2	0.172969
DA78616	DA78640	Evolved	3	0.146849
DA78616	DA78640	Evolved	4	0.12955
DA78616	DA78640	Evolved	5	0.157451
DA78616	DA78640	Evolved	6	0.179343
DA78616	DA78640	Evolved	7	0.139357
DA78616	DA78640	Evolved	8	0.174686
DA78617	DA78641	Evolved	1	0.048781	0.0588016
DA78617	DA78641	Evolved	2	0.0690321
DA78617	DA78641	Evolved	3	0.0618972
DA78617	DA78641	Evolved	4	0.0607541
DA78617	DA78641	Evolved	5	0.0571452
DA78617	DA78641	Evolved	6	0.0587875
DA78617	DA78641	Evolved	7	0.0615968
DA78617	DA78641	Evolved	8	0.0524185
DA78622	DA78646	Evolved	1	0.106608	0.121529
DA78622	DA78646	Evolved	2	0.113884
DA78622	DA78646	Evolved	3	0.130379
DA78622	DA78646	Evolved	4	0.116754
DA78622	DA78646	Evolved	5	0.123595
DA78622	DA78646	Evolved	6	0.123995
DA78622	DA78646	Evolved	7	0.137775
DA78622	DA78646	Evolved	8	0.119238
DA78623	DA78647	Evolved	1	0.105963	0.154857
DA78623	DA78647	Evolved	2	0.148106
DA78623	DA78647	Evolved	3	0.058285
DA78623	DA78647	Evolved	4	0.137893
DA78623	DA78647	Evolved	5	0.170753
DA78623	DA78647	Evolved	6	0.186602
DA78623	DA78647	Evolved	7	0.197555
DA78623	DA78647	Evolved	8	0.233702
DA78624	DA78648	Evolved	1	0.102704	0.0868627
DA78624	DA78648	Evolved	2	0.0901542
DA78624	DA78648	Evolved	3	0.078921
DA78624	DA78648	Evolved	4	0.0744718
DA78624	DA78648	Evolved	5	0.0750623
DA78624	DA78648	Evolved	6	0.0880384
DA78624	DA78648	Evolved	7	0.0859311
DA78624	DA78648	Evolved	8	0.0996194
DA78629	DA78653	Evolved	1	0.132664	0.152998
DA78629	DA78653	Evolved	2	0.15025
DA78629	DA78653	Evolved	3	0.167194
DA78629	DA78653	Evolved	4	0.122752
DA78629	DA78653	Evolved	5	0.157077
DA78629	DA78653	Evolved	6	0.147593
DA78629	DA78653	Evolved	7	0.17519
DA78629	DA78653	Evolved	8	0.171264
DA78630	DA78654	Evolved	1	0.0692385	0.0804329
DA78630	DA78654	Evolved	2	0.0863169
DA78630	DA78654	Evolved	3	0.0613915
DA78630	DA78654	Evolved	4	0.0810682
DA78630	DA78654	Evolved	5	0.0873202
DA78630	DA78654	Evolved	6	0.0897226
DA78630	DA78654	Evolved	7	0.0832785
DA78630	DA78654	Evolved	8	0.0851264

## Sheet: Fig 3
E. coli against colicin-producing E. coli (plotted as Fig. 3A)
E. coli ID	Type	Replicate	Selection coeff. (Col/Eco)
WT_ancestral	Ancestor	1	0.264792
WT_ancestral	Ancestor	2	0.247137
WT_ancestral	Ancestor	3	0.231194
WT_ancestral	Ancestor	4	0.243503
WT_ancestral	Ancestor	5	0.241528
WT_ancestral	Ancestor	6	0.229268
WT_ancestral	Ancestor	7	0.250764
WT_ancestral	Ancestor	8	0.222254
DA78611	Evolved	1	-0.00207215
DA78611	Evolved	2	-0.00415186
DA78611	Evolved	3	-0.00327638
DA78611	Evolved	4	-0.00307913
DA78611	Evolved	5	-0.0040507
DA78611	Evolved	6	-0.000341923
DA78611	Evolved	7	0.00457494
DA78611	Evolved	8	0.00349842
DA78613	Evolved	1	0.0411112
DA78613	Evolved	2	0.0111827
DA78613	Evolved	3	0.011896
DA78613	Evolved	4	0.00574441
DA78613	Evolved	5	0.0443329
DA78613	Evolved	6	0.0109197
DA78613	Evolved	7	0.00978677
DA78613	Evolved	8	0.044846
DA78614	Evolved	1	0.0110358
DA78614	Evolved	2	0.0146621
DA78614	Evolved	3	0.0171141
DA78614	Evolved	4	0.0146693
DA78614	Evolved	5	0.0157078
DA78614	Evolved	6	0.0145748
DA78614	Evolved	7	0.0153456
DA78614	Evolved	8	0.00849981
DA78616	Evolved	1	0.0693893
DA78616	Evolved	2	0.0667832
DA78616	Evolved	3	0.0710841
DA78616	Evolved	4	0.0550233
DA78616	Evolved	5	0.0539293
DA78616	Evolved	6	0.0584329
DA78616	Evolved	7	0.055265
DA78616	Evolved	8	0.0657762
DA78617	Evolved	1	0.0514988
DA78617	Evolved	2	0.0676958
DA78617	Evolved	3	0.0808307
DA78617	Evolved	4	0.0684928
DA78617	Evolved	5	0.0716242
DA78617	Evolved	6	0.0748967
DA78617	Evolved	7	0.0765546
DA78617	Evolved	8	0.065253
DA78622	Evolved	1	0.0282532
DA78622	Evolved	2	0.0304773
DA78622	Evolved	3	0.0286081
DA78622	Evolved	4	0.0345084
DA78622	Evolved	5	0.0340781
DA78622	Evolved	6	0.0414294
DA78622	Evolved	7	0.0251161
DA78622	Evolved	8	0.0929772
DA78623	Evolved	1	0.00501901
DA78623	Evolved	2	0.00982708
DA78623	Evolved	3	0.0107011
DA78623	Evolved	4	0.0164875
DA78623	Evolved	5	0.0148796
DA78623	Evolved	6	0.0129952
DA78623	Evolved	7	0.0544079
DA78623	Evolved	8	0.132451
DA78624	Evolved	1	0.0306261
DA78624	Evolved	2	0.0416197
DA78624	Evolved	3	0.0441075
DA78624	Evolved	4	0.0494882
DA78624	Evolved	5	0.0445663
DA78624	Evolved	6	0.0511044
DA78624	Evolved	7	0.049146
DA78624	Evolved	8	0.0478133
DA78629	Evolved	1	0.120437
DA78629	Evolved	2	0.117066
DA78629	Evolved	3	0.117752
DA78629	Evolved	4	0.112771
DA78629	Evolved	5	0.121619
DA78629	Evolved	6	0.104445
DA78629	Evolved	7	0.124736
DA78629	Evolved	8	0.105318
DA78630	Evolved	1	0.0696678
DA78630	Evolved	2	0.0840389
DA78630	Evolved	3	0.0775587
DA78630	Evolved	4	0.0841072
DA78630	Evolved	5	0.0851924
DA78630	Evolved	6	0.0891947
DA78630	Evolved	7	0.0837296
DA78630	Evolved	8	0.0722464
S. Typhimurium against colicin-producing E. coli (plotted as Fig. 3B)
S. Typhimurium ID	Type	Replicate	Selection coeff. (Col/Sal)
WT_ancestral	Ancestor	1	0.115212
WT_ancestral	Ancestor	2	0.100738
WT_ancestral	Ancestor	3	0.0927202
WT_ancestral	Ancestor	4	0.0949011
WT_ancestral	Ancestor	5	0.0946386
WT_ancestral	Ancestor	6	0.101266
WT_ancestral	Ancestor	7	0.0915352
WT_ancestral	Ancestor	8	0.0979837
DA78638	Evolved	1	0.227026
DA78638	Evolved	2	0.223241
DA78638	Evolved	3	0.227526
DA78638	Evolved	4	0.226045
DA78638	Evolved	5	0.21902
DA78638	Evolved	6	0.217406
DA78638	Evolved	7	0.216163
DA78638	Evolved	9	0.232242
DA78640	Evolved	1	0.238995
DA78640	Evolved	2	0.241214
DA78640	Evolved	3	0.243131
DA78640	Evolved	4	0.245073
DA78640	Evolved	5	0.249773
DA78640	Evolved	6	0.244018
DA78640	Evolved	7	0.248935
DA78640	Evolved	9	0.239331
DA78641	Evolved	1	0.170811
DA78641	Evolved	2	0.165502
DA78641	Evolved	3	0.173093
DA78641	Evolved	4	0.172563
DA78641	Evolved	5	0.177873
DA78641	Evolved	6	0.176622
DA78641	Evolved	7	0.181528
DA78641	Evolved	9	0.161684
DA78635	Evolved	1	0.218043
DA78635	Evolved	2	0.220735
DA78635	Evolved	3	0.221991
DA78635	Evolved	4	0.225811
DA78635	Evolved	5	0.222909
DA78635	Evolved	6	0.221641
DA78635	Evolved	7	0.224692
DA78635	Evolved	8	0.218992
DA78637	Evolved	1	0.206813
DA78637	Evolved	2	0.194019
DA78637	Evolved	3	0.193406
DA78637	Evolved	4	0.195334
DA78637	Evolved	5	0.191611
DA78637	Evolved	6	0.191565
DA78637	Evolved	7	0.192843
DA78637	Evolved	8	0.200364
DA78646	Evolved	1	0.169995
DA78646	Evolved	2	0.169205
DA78646	Evolved	3	0.174596
DA78646	Evolved	4	0.173758
DA78646	Evolved	5	0.17588
DA78646	Evolved	6	0.16693
DA78646	Evolved	7	0.171366
DA78646	Evolved	8	0.195999
DA78647	Evolved	1	0.150186
DA78647	Evolved	2	0.155453
DA78647	Evolved	3	0.146919
DA78647	Evolved	4	0.1488
DA78647	Evolved	5	0.152116
DA78647	Evolved	6	0.156775
DA78647	Evolved	7	0.161872
DA78647	Evolved	8	0.168578
DA78648	Evolved	1	0.155051
DA78648	Evolved	2	0.163057
DA78648	Evolved	3	0.161796
DA78648	Evolved	4	0.165507
DA78648	Evolved	5	0.166525
DA78648	Evolved	6	0.168466
DA78648	Evolved	7	0.166194
DA78648	Evolved	8	0.160744
DA78653	Evolved	1	0.170719
DA78653	Evolved	2	0.179285
DA78653	Evolved	3	0.17976
DA78653	Evolved	4	0.18232
DA78653	Evolved	5	0.177406
DA78653	Evolved	6	0.175081
DA78653	Evolved	7	0.17993
DA78653	Evolved	8	0.2048
DA78654	Evolved	1	0.156764
DA78654	Evolved	2	0.161026
DA78654	Evolved	3	0.161289
DA78654	Evolved	4	0.16102
DA78654	Evolved	5	0.161804
DA78654	Evolved	6	0.160648
DA78654	Evolved	7	0.159336
DA78654	Evolved	8	0.158042
S. Typhimurium against E. coli (plotted as Fig. 3C)
E. coli ID	S. Typhimurium ID	Type	Replicate	Selection coeff. (Eco/Sal)
WT_ancestral	WT_ancestral	Ancestor	1	0.0663751
WT_ancestral	WT_ancestral	Ancestor	2	0.0564561
WT_ancestral	WT_ancestral	Ancestor	3	0.0664193
WT_ancestral	WT_ancestral	Ancestor	4	0.0610553
WT_ancestral	WT_ancestral	Ancestor	5	0.0614015
WT_ancestral	WT_ancestral	Ancestor	6	0.058676
WT_ancestral	WT_ancestral	Ancestor	7	0.0628288
WT_ancestral	WT_ancestral	Ancestor	8	0.0694795
DA78611	DA78635	Evolved	1	0.0614505
DA78611	DA78635	Evolved	2	0.0274728
DA78611	DA78635	Evolved	3	0.040463
DA78611	DA78635	Evolved	4	0.0453261
DA78611	DA78635	Evolved	5	0.0305122
DA78611	DA78635	Evolved	6	0.0654714
DA78611	DA78635	Evolved	7	0.0370056
DA78611	DA78635	Evolved	8	0.0567885
DA78613	DA78637	Evolved	1	-0.0147162
DA78613	DA78637	Evolved	2	-0.0174615
DA78613	DA78637	Evolved	3	-0.0159531
DA78613	DA78637	Evolved	4	-0.0199353
DA78613	DA78637	Evolved	5	-0.0254593
DA78613	DA78637	Evolved	6	-0.0137308
DA78613	DA78637	Evolved	7	-0.0202272
DA78613	DA78637	Evolved	8	-0.0184644
DA78614	DA78638	Evolved	1	-0.03807
DA78614	DA78638	Evolved	2	-0.0504749
DA78614	DA78638	Evolved	3	-0.0584493
DA78614	DA78638	Evolved	4	-0.0712193
DA78614	DA78638	Evolved	5	-0.0757754
DA78614	DA78638	Evolved	6	-0.0652674
DA78614	DA78638	Evolved	7	-0.0754177
DA78614	DA78638	Evolved	8	-0.0598702
DA78616	DA78640	Evolved	1	-0.0408937
DA78616	DA78640	Evolved	2	-0.0203564
DA78616	DA78640	Evolved	3	-0.0139318
DA78616	DA78640	Evolved	4	-0.0123883
DA78616	DA78640	Evolved	5	-0.0430224
DA78616	DA78640	Evolved	6	-0.0455942
DA78616	DA78640	Evolved	7	-0.046597
DA78616	DA78640	Evolved	8	-0.0515726
DA78617	DA78641	Evolved	1	-0.0103851
DA78617	DA78641	Evolved	2	-0.0181555
DA78617	DA78641	Evolved	3	-0.0215865
DA78617	DA78641	Evolved	4	-0.014054
DA78617	DA78641	Evolved	5	-0.0219357
DA78617	DA78641	Evolved	6	-0.0201858
DA78617	DA78641	Evolved	7	-0.0246543
DA78617	DA78641	Evolved	8	-0.0377012
DA78622	DA78646	Evolved	1	-0.0514704
DA78622	DA78646	Evolved	2	0.00517435
DA78622	DA78646	Evolved	3	0.00660452
DA78622	DA78646	Evolved	4	0.0258154
DA78622	DA78646	Evolved	5	0.0117646
DA78622	DA78646	Evolved	6	0.00681085
DA78622	DA78646	Evolved	7	0.0174339
DA78622	DA78646	Evolved	8	0.00632577
DA78623	DA78647	Evolved	1	-0.0967447
DA78623	DA78647	Evolved	2	-0.0730956
DA78623	DA78647	Evolved	3	-0.0737734
DA78623	DA78647	Evolved	4	-0.0840485
DA78623	DA78647	Evolved	5	-0.0696786
DA78623	DA78647	Evolved	6	-0.0851978
DA78623	DA78647	Evolved	7	-0.092285
DA78623	DA78647	Evolved	8	-0.0895037
DA78624	DA78648	Evolved	1	0.0302298
DA78624	DA78648	Evolved	2	0.0365417
DA78624	DA78648	Evolved	3	0.0544285
DA78624	DA78648	Evolved	4	0.0551577
DA78624	DA78648	Evolved	5	0.0513109
DA78624	DA78648	Evolved	6	0.0447119
DA78624	DA78648	Evolved	7	0.0351346
DA78624	DA78648	Evolved	8	0.0535957
DA78629	DA78653	Evolved	1	0.0132322
DA78629	DA78653	Evolved	2	0.0160741
DA78629	DA78653	Evolved	3	0.0380107
DA78629	DA78653	Evolved	4	0.0179877
DA78629	DA78653	Evolved	5	0.0277188
DA78629	DA78653	Evolved	6	0.0309545
DA78629	DA78653	Evolved	7	0.0218951
DA78629	DA78653	Evolved	8	0.0259457
DA78630	DA78654	Evolved	1	0.084547
DA78630	DA78654	Evolved	2	0.0836562
DA78630	DA78654	Evolved	3	0.069844
DA78630	DA78654	Evolved	4	0.0716163
DA78630	DA78654	Evolved	5	0.075927
DA78630	DA78654	Evolved	6	0.0769224
DA78630	DA78654	Evolved	7	0.0819242
DA78630	DA78654	Evolved	8	0.0396026

## Sheet: colicin_susceptibility
E. coli strain ID	Type	Replicate	zone of inhibition diameter (cm)	normalized	Average	Stdev	p-value	adj. p-value (Bonferroni's correction)
28100	Ancestor	1	0.9	0.964289	1	0.0618592
28100	Ancestor	2	1	1.07143
28100	Ancestor	3	0.9	0.964289
78611	Evolved	1	0.9	0.964289	0.964289	0	0.373901	1
78611	Evolved	2	0.9	0.964289
78611	Evolved	3	0.9	0.964289
78614	Evolved	1	0.9	0.964289	0.964289	0	0.373901	1
78614	Evolved	2	0.9	0.964289
78614	Evolved	3	0.9	0.964289
78616	Evolved	1	1	1.07143	1	0.0618592	1	1
78616	Evolved	2	0.9	0.964289
78616	Evolved	3	0.9	0.964289
78617	Evolved	1	0.9	0.964289	0.928575	0.0618592	0.2302	1
78617	Evolved	2	0.8	0.857146
78617	Evolved	3	0.9	0.964289
78623	Evolved	1	0.9	0.964289	0.964289	0	0.373901	1
78623	Evolved	2	0.9	0.964289
78623	Evolved	3	0.9	0.964289

## Sheet: colicin_suscep._Sal_spentmedia
E. coli strain ID	S. Typhimurium strain ID	Type	Replicate	zone of inhibition diameter (cm)	normalized	p-value	adj- p-value (Bonferroni's correction)
28100	26570	Ancestor	1	0.8	1
28100	26570	Ancestor	2	0.8	1
28100	26570	Ancestor	3	0.8	1
78611	78635	Evolved	1	0.9	1.125	0.158302	0.791512
78611	78635	Evolved	2	1	1.25
78611	78635	Evolved	3	0.8	1
78614	78638	Evolved	1	0.9	1.125	0.373901	1
78614	78638	Evolved	2	0.8	1
78614	78638	Evolved	3	0.8	1
78616	78640	Evolved	1	0.8	1	0.373901	1
78616	78640	Evolved	2	0.9	1.125
78616	78640	Evolved	3	0.8	1
78617	78641	Evolved	1	0.8	1	0.373901	1
78617	78641	Evolved	2	0.8	1
78617	78641	Evolved	3	0.9	1.125
78623	78647	Evolved	1	0.9	1.125	0.373901	1
78623	78647	Evolved	2	0.8	1
78623	78647	Evolved	3	0.8	1

## Sheet: Exp.rate and Stat. den.
Strain_ID	Type	Replicate	relative_stat. phase density (relative to WT)	relative_exp. rate_relative to WT)	p-value_stat. phase density	p_value_exp. rate	adj._p_value_stat. phase density (Bonferroni's correction)	adj._p_value_exp. rate (Bonferroni's correction)	average_stat. phase density	Stdev_stat. phase density	average_exp. rate	Stdev_exp. rate
WT_eco	Ancestor_E. coli	1	1.00672	1.10674					1.00053	0.0126269	1	0.104046
WT_eco	Ancestor_E. coli	2	1.00887	0.994382
WT_eco	Ancestor_E. coli	3	0.986003	0.898876
78611	Evolved_E. coli	1	1.10463	0.749064	0.000250595	0.027459	0.00250595	0.27459	1.09891	0.00568644	0.786517	0.0324354
78611	Evolved_E. coli	2	1.09326	0.805243
78611	Evolved_E. coli	3	1.09885	0.805243
78613	Evolved_E. coli	1	1.05541	0.801498	0.00240597	0.0332832	0.0240597	0.332832	1.06252	0.00937218	0.784644	0.0535266
78613	Evolved_E. coli	2	1.07314	0.827715
78613	Evolved_E. coli	3	1.05901	0.724719
78614	Evolved_E. coli	1	1.02598	0.792135	0.259714	0.0285518	2.59714	0.285518	1.01432	0.0131185	0.742197	0.0832719
78614	Evolved_E. coli	2	1.01687	0.78839
78614	Evolved_E. coli	3	1.00012	0.646067
78616	Evolved_E. coli	1	0.983261	0.616105	0.474355	0.00493644	4.74355	0.0493644	0.985524	0.0304345	0.648564	0.030273
78616	Evolved_E. coli	2	0.956285	0.653558
78616	Evolved_E. coli	3	1.01703	0.67603
78617	Evolved_E. coli	1	1.04208	0.882022	0.078284	0.0844474	0.78284	0.844474	1.04027	0.026393	0.844569	0.0554257
78617	Evolved_E. coli	2	1.01302	0.870787
78617	Evolved_E. coli	3	1.06571	0.780899
78622	Evolved_E. coli	1	1.05121	0.794007	0.00310057	0.118173	0.0310057	1.18173	1.04898	0.00369811	0.862047	0.060575
78622	Evolved_E. coli	2	1.05102	0.910112
78622	Evolved_E. coli	3	1.04471	0.882022
78623	Evolved_E. coli	1	1.0422	0.7603	0.00574861	0.0153907	0.0574861	0.153907	1.05686	0.0129904	0.754057	0.0141795
78623	Evolved_E. coli	2	1.06142	0.764045
78623	Evolved_E. coli	3	1.06695	0.737828
78624	Evolved_E. coli	1	1.10035	0.928839	0.000348018	0.424834	0.00348018	4.24834	1.11415	0.0119655	0.940075	0.0533297
78624	Evolved_E. coli	2	1.12038	0.998127
78624	Evolved_E. coli	3	1.12171	0.893258
78629	Evolved_E. coli	1	1.1239	0.784644	0.000113296	0.181589	0.00113296	1.81589	1.13019	0.00793299	0.875156	0.0842558
78629	Evolved_E. coli	2	1.12756	0.951311
78629	Evolved_E. coli	3	1.1391	0.889513
78630	Evolved_E. coli	1	1.01852	0.797753	0.0364969	0.0244978	0.364969	0.244978	1.02586	0.00647594	0.762172	0.0537228
78630	Evolved_E. coli	2	1.0283	0.700375
78630	Evolved_E. coli	3	1.03077	0.78839
Wt_Sal	Ancestor_Sty	1	1.00899	1.00865					1.00012	0.0149593	1.00096	0.0239961
Wt_Sal	Ancestor_Sty	2	0.982846	1.02017
Wt_Sal	Ancestor_Sty	3	1.00851	0.974063
78635	Evolved_Sty	1	1.15304	1.01441	0.015375	0.157484	0.15375	1.57484	1.15818	0.0657872	1.02786	0.0119981
78635	Evolved_Sty	2	1.09511	1.03746
78635	Evolved_Sty	3	1.22639	1.0317
78637	Evolved_Sty	1	0.792897	1.02882	4.50022e-05	0.652994	0.000450022	6.52994	0.80246	0.0100083	1.01057	0.0245098
78637	Evolved_Sty	2	0.801621	1.02017
78637	Evolved_Sty	3	0.812861	0.982709
78638	Evolved_Sty	1	1.02152	1.07781	0.0858032	0.0387567	0.858032	0.387567	1.09146	0.0680946	1.05764	0.0217574
78638	Evolved_Sty	2	1.0953	1.03458
78638	Evolved_Sty	3	1.15755	1.06052
78640	Evolved_Sty	1	0.870231	1.03746	0.00049566	0.664339	0.0049566	6.64339	0.849274	0.0203958	0.987512	0.0436419
78640	Evolved_Sty	2	0.8481	0.956772
78640	Evolved_Sty	3	0.82949	0.9683
78641	Evolved_Sty	1	1.13586	0.919308	0.04958	0.611935	0.4958	6.11935	1.08171	0.0484964	0.981748	0.0556079
78641	Evolved_Sty	2	1.04226	1.02594
78641	Evolved_Sty	3	1.06702	1
78646	Evolved_Sty	1	0.869144	1.07781	0.0108886	0.00810171	0.108886	0.0810171	0.890393	0.039575	1.07205	0.00762464
78646	Evolved_Sty	2	0.86598	1.07493
78646	Evolved_Sty	3	0.936053	1.0634
78648	Evolved_Sty	1	0.992931	1.0317	0.890502	0.730593	8.90502	7.30593	0.98348	0.195934	0.990394	0.0433556
78648	Evolved_Sty	2	1.17452	0.994236
78648	Evolved_Sty	3	0.782992	0.945245
78649	Evolved_Sty	1	1.1732	1.05476	0.108663	0.664405	1.08663	6.64405	1.11243	0.0933174	0.982709	0.0632038
78649	Evolved_Sty	2	1.00498	0.936599
78649	Evolved_Sty	3	1.1591	0.956772
78653	Evolved_Sty	1	1.20048	1.01153	0.948871	0.91517	9.48871	9.1517	1.00735	0.182856	0.999039	0.0168861
78653	Evolved_Sty	2	0.984676	0.979827
78653	Evolved_Sty	3	0.836882	1.00576
78655	Evolved_Sty	1	1.18154	0.939481	0.015551	0.0453947	0.15551	0.453947	1.14288	0.0592856	0.926993	0.0376115
78655	Evolved_Sty	2	1.17247	0.956772
78655	Evolved_Sty	3	1.07462	0.884726

## Sheet: S1A Fig
Bacteria	Strain ID	Growth in	Replicate	Normalized values	Average	Stdev
E. coli	DA28100	LB	1	1.00489	1.00042	0.00632365
E. coli	DA28100	LB	2	0.995949
E. coli	DA28100	Spent media	1	0.0453646	0.0402989	0.00716408
E. coli	DA28100	Spent media	2	0.0352331
E. coli	DA28100	Reconstituted Spent media	1	0.92307	0.92731	0.00599617
E. coli	DA28100	Reconstituted Spent media	2	0.93155
S. Typhimurium	DA26570	LB	1	1.01838	1	0.0259914
S. Typhimurium	DA26570	LB	2	0.981626
S. Typhimurium	DA26570	Spent media	1	0.205992	0.201119	0.00689172
S. Typhimurium	DA26570	Spent media	2	0.196246
S. Typhimurium	DA26570	Reconstituted Spent media	1	0.972238	0.957971	0.0201767
S. Typhimurium	DA26570	Reconstituted Spent media	2	0.943704

## Sheet: S1B Fig
Time (mins)	OPTICAL DENSITY (OD600) FOR
	E. coli_LB_rep1	E. coli_LB_rep2	E. coli_Sal_spentmedia_rep1	E. coli_Sal_spentmedia_rep2	E. coli_Sal_spentmedia_10XLB_rep1	E. coli_Sal_spentmedia_10XLB_rep2	S. Typhimurium_LB_rep1	S. Typhimurium_LB_rep2	S. Typhimurium_Ecospentmedia_rep1	S. Typhimurium_Ecospentmedia_rep2	S. Typhimurium_Ecospentmedia_10XLB_rep1	S. Typhimurium_Ecospentmedia_10XLB_rep2
0	0	0	0	0	0	0	0	0	0	0	0	0
4	-0.006	-0.011	0	0	-0.005	-0.008	0	0	0	0	0.001	0
8	-0.004	-0.01	0	0	-0.004	-0.007	0	0	-0.001	0	0	0
12	-0.005	-0.01	-0.001	0	-0.004	-0.007	0	0	-0.001	0	0	-0.001
16	-0.005	-0.01	0	0	-0.004	-0.007	0.001	0.001	0	0	0.001	0
20	-0.003	-0.009	0	0	-0.003	-0.007	0	0.001	0	0	0	0
24	-0.003	-0.009	0	0	-0.004	-0.007	0.001	0.001	0	0.001	0.001	0
28	-0.003	-0.008	0	0	-0.003	-0.006	0.001	0.001	0	0.001	0.001	0
32	-0.003	-0.007	0	0	-0.003	-0.006	0.001	0.002	0.001	0.001	0.001	0
36	-0.002	-0.007	0.001	0.001	-0.002	-0.006	0.002	0.002	0.001	0.002	0.002	0.001
40	-0.001	-0.006	0	0.001	-0.002	-0.005	0.002	0.003	0.001	0.002	0.002	0.002
44	0	-0.006	0	0.001	-0.001	-0.004	0.002	0.003	0.002	0.002	0.002	0.001
48	0.001	-0.005	0	0.001	-0.001	-0.004	0.002	0.004	0.002	0.002	0.001	0.001
52	0.002	-0.003	0.001	0.001	0	-0.003	0.004	0.004	0.002	0.003	0.003	0.002
56	0.003	-0.002	0.001	0.001	0	-0.003	0.004	0.005	0.003	0.003	0.003	0.003
60	0.005	0	0.001	0.001	0.002	-0.001	0.005	0.006	0.003	0.003	0.003	0.003
64	0.007	0.002	0.001	0.001	0.003	0	0.006	0.007	0.003	0.004	0.004	0.004
68	0.009	0.002	0.001	0.002	0.004	0	0.007	0.008	0.004	0.004	0.005	0.004
72	0.011	0.004	0.001	0.002	0.005	0.002	0.008	0.009	0.004	0.004	0.005	0.005
76	0.014	0.007	0.002	0.002	0.007	0.004	0.01	0.01	0.004	0.004	0.005	0.005
80	0.017	0.01	0.001	0.002	0.008	0.006	0.011	0.012	0.004	0.005	0.006	0.006
84	0.02	0.013	0.002	0.002	0.011	0.007	0.013	0.014	0.005	0.005	0.006	0.006
88	0.025	0.017	0.002	0.002	0.013	0.01	0.015	0.016	0.005	0.006	0.008	0.007
92	0.03	0.022	0.002	0.002	0.016	0.012	0.017	0.018	0.005	0.006	0.009	0.008
96	0.035	0.027	0.002	0.002	0.018	0.014	0.019	0.02	0.005	0.006	0.009	0.009
100	0.041	0.033	0.002	0.003	0.022	0.018	0.022	0.023	0.006	0.006	0.01	0.01
104	0.048	0.04	0.003	0.003	0.025	0.021	0.026	0.027	0.006	0.007	0.012	0.011
108	0.058	0.049	0.003	0.003	0.029	0.025	0.03	0.031	0.007	0.007	0.013	0.013
112	0.067	0.057	0.003	0.003	0.034	0.029	0.035	0.036	0.007	0.007	0.014	0.014
116	0.079	0.068	0.003	0.003	0.039	0.034	0.041	0.042	0.007	0.008	0.016	0.016
120	0.091	0.079	0.003	0.004	0.044	0.039	0.046	0.048	0.008	0.008	0.018	0.018
124	0.105	0.091	0.003	0.004	0.051	0.045	0.054	0.055	0.008	0.008	0.02	0.02
128	0.119	0.104	0.003	0.004	0.058	0.051	0.062	0.063	0.008	0.009	0.023	0.022
132	0.137	0.121	0.004	0.004	0.066	0.058	0.07	0.071	0.009	0.009	0.025	0.025
136	0.155	0.137	0.004	0.004	0.074	0.066	0.081	0.082	0.009	0.01	0.029	0.029
140	0.172	0.155	0.004	0.005	0.084	0.075	0.091	0.093	0.01	0.01	0.032	0.032
144	0.194	0.174	0.004	0.005	0.096	0.084	0.104	0.105	0.01	0.01	0.036	0.036
148	0.213	0.192	0.004	0.005	0.107	0.094	0.116	0.118	0.01	0.011	0.041	0.04
152	0.231	0.214	0.005	0.005	0.118	0.107	0.13	0.133	0.011	0.011	0.046	0.045
156	0.247	0.23	0.005	0.005	0.131	0.119	0.147	0.15	0.011	0.012	0.051	0.05
160	0.262	0.247	0.005	0.005	0.148	0.136	0.167	0.17	0.011	0.012	0.057	0.056
164	0.273	0.258	0.005	0.006	0.162	0.149	0.183	0.187	0.012	0.012	0.062	0.062
168	0.286	0.272	0.006	0.006	0.181	0.168	0.2	0.203	0.013	0.013	0.071	0.07
172	0.3	0.286	0.006	0.006	0.196	0.184	0.22	0.223	0.013	0.013	0.079	0.077
176	0.314	0.299	0.006	0.006	0.215	0.2	0.232	0.24	0.013	0.014	0.087	0.085
180	0.332	0.315	0.006	0.007	0.234	0.219	0.252	0.256	0.014	0.014	0.098	0.095
184	0.348	0.33	0.006	0.006	0.254	0.237	0.265	0.269	0.014	0.015	0.108	0.105
188	0.363	0.347	0.007	0.007	0.278	0.258	0.279	0.281	0.015	0.015	0.122	0.119
192	0.381	0.363	0.007	0.007	0.296	0.276	0.293	0.294	0.016	0.016	0.138	0.131
196	0.396	0.38	0.007	0.007	0.316	0.296	0.303	0.302	0.016	0.016	0.153	0.147
200	0.408	0.391	0.008	0.008	0.326	0.312	0.313	0.313	0.016	0.017	0.167	0.161
204	0.426	0.406	0.008	0.008	0.345	0.33	0.323	0.322	0.017	0.017	0.181	0.177
208	0.44	0.421	0.008	0.008	0.358	0.344	0.329	0.328	0.017	0.018	0.196	0.188
212	0.455	0.436	0.008	0.008	0.374	0.359	0.342	0.335	0.018	0.018	0.212	0.203
216	0.465	0.447	0.009	0.009	0.388	0.375	0.352	0.345	0.019	0.019	0.228	0.216
220	0.472	0.458	0.009	0.009	0.402	0.39	0.357	0.356	0.019	0.02	0.237	0.23
224	0.484	0.47	0.009	0.009	0.423	0.408	0.376	0.366	0.02	0.02	0.25	0.241
228	0.494	0.479	0.01	0.01	0.436	0.423	0.382	0.381	0.021	0.021	0.261	0.253
232	0.506	0.49	0.009	0.009	0.455	0.442	0.389	0.387	0.021	0.022	0.272	0.258
236	0.511	0.495	0.009	0.01	0.469	0.455	0.395	0.394	0.022	0.022	0.282	0.268
240	0.523	0.505	0.01	0.01	0.485	0.469	0.4	0.4	0.023	0.023	0.291	0.28
244	0.526	0.513	0.01	0.01	0.5	0.483	0.405	0.404	0.023	0.023	0.299	0.285
248	0.539	0.522	0.01	0.01	0.514	0.499	0.41	0.407	0.024	0.024	0.309	0.291
252	0.549	0.532	0.011	0.011	0.525	0.513	0.418	0.416	0.025	0.025	0.318	0.303
256	0.559	0.541	0.011	0.011	0.544	0.527	0.422	0.422	0.026	0.026	0.325	0.312
260	0.567	0.551	0.012	0.011	0.561	0.541	0.428	0.423	0.027	0.027	0.334	0.322
264	0.577	0.558	0.012	0.011	0.577	0.558	0.429	0.428	0.027	0.028	0.343	0.329
268	0.581	0.563	0.012	0.012	0.59	0.572	0.44	0.433	0.029	0.029	0.352	0.335
272	0.59	0.57	0.012	0.012	0.605	0.586	0.439	0.435	0.029	0.029	0.36	0.341
276	0.594	0.578	0.012	0.012	0.614	0.598	0.443	0.438	0.03	0.03	0.37	0.35
280	0.601	0.583	0.012	0.012	0.626	0.611	0.447	0.441	0.031	0.031	0.376	0.358
284	0.608	0.589	0.013	0.013	0.636	0.625	0.455	0.448	0.032	0.032	0.381	0.364
288	0.611	0.594	0.014	0.013	0.65	0.632	0.46	0.45	0.033	0.033	0.386	0.369
292	0.615	0.599	0.014	0.013	0.655	0.642	0.464	0.453	0.034	0.034	0.39	0.374
296	0.621	0.605	0.014	0.014	0.671	0.651	0.468	0.459	0.035	0.035	0.395	0.378
300	0.625	0.608	0.014	0.014	0.671	0.661	0.474	0.467	0.036	0.035	0.402	0.384
304	0.631	0.615	0.015	0.014	0.681	0.668	0.475	0.469	0.037	0.036	0.408	0.389
308	0.632	0.617	0.015	0.015	0.681	0.674	0.481	0.48	0.038	0.037	0.409	0.39
312	0.638	0.621	0.015	0.015	0.694	0.683	0.485	0.481	0.039	0.038	0.411	0.396
316	0.64	0.624	0.016	0.015	0.695	0.686	0.49	0.483	0.04	0.039	0.42	0.404
320	0.65	0.633	0.016	0.015	0.705	0.697	0.492	0.485	0.041	0.04	0.427	0.407
324	0.653	0.634	0.017	0.016	0.715	0.703	0.503	0.492	0.042	0.041	0.428	0.41
328	0.659	0.639	0.017	0.016	0.721	0.712	0.5	0.497	0.043	0.042	0.431	0.416
332	0.662	0.642	0.017	0.016	0.731	0.717	0.505	0.496	0.044	0.043	0.429	0.414
336	0.665	0.645	0.017	0.016	0.731	0.725	0.506	0.5	0.045	0.044	0.435	0.417
340	0.669	0.651	0.017	0.017	0.735	0.727	0.511	0.502	0.045	0.045	0.439	0.423
344	0.675	0.656	0.017	0.017	0.739	0.736	0.514	0.505	0.046	0.045	0.452	0.426
348	0.681	0.659	0.018	0.017	0.745	0.74	0.522	0.514	0.047	0.047	0.453	0.432
352	0.684	0.663	0.018	0.017	0.75	0.744	0.524	0.518	0.048	0.047	0.457	0.43
356	0.691	0.67	0.019	0.018	0.754	0.748	0.522	0.518	0.049	0.048	0.46	0.436
360	0.693	0.672	0.019	0.018	0.756	0.75	0.526	0.52	0.051	0.05	0.459	0.438
364	0.698	0.679	0.019	0.019	0.76	0.756	0.531	0.522	0.052	0.05	0.464	0.439
368	0.7	0.679	0.019	0.018	0.763	0.759	0.533	0.529	0.052	0.051	0.467	0.444
372	0.704	0.683	0.02	0.019	0.769	0.763	0.537	0.531	0.053	0.052	0.469	0.445
376	0.709	0.688	0.02	0.019	0.773	0.766	0.542	0.535	0.054	0.053	0.473	0.45
380	0.716	0.695	0.02	0.019	0.776	0.771	0.542	0.535	0.056	0.054	0.476	0.456
384	0.716	0.693	0.021	0.019	0.775	0.772	0.547	0.538	0.056	0.055	0.483	0.458
388	0.724	0.702	0.021	0.02	0.784	0.778	0.547	0.541	0.058	0.056	0.487	0.457
392	0.727	0.704	0.021	0.02	0.788	0.781	0.55	0.546	0.059	0.057	0.494	0.466
396	0.733	0.71	0.021	0.02	0.789	0.786	0.554	0.546	0.06	0.058	0.505	0.47
400	0.733	0.71	0.022	0.021	0.791	0.786	0.557	0.55	0.061	0.059	0.501	0.472
404	0.737	0.717	0.023	0.021	0.798	0.791	0.559	0.553	0.063	0.061	0.51	0.473
408	0.743	0.722	0.022	0.021	0.799	0.794	0.566	0.553	0.063	0.061	0.516	0.481
412	0.748	0.727	0.022	0.021	0.805	0.799	0.569	0.559	0.064	0.063	0.52	0.485
416	0.751	0.73	0.023	0.022	0.806	0.801	0.568	0.561	0.065	0.064	0.518	0.485
420	0.754	0.734	0.023	0.021	0.81	0.803	0.572	0.563	0.066	0.064	0.524	0.489
424	0.759	0.737	0.024	0.022	0.813	0.808	0.578	0.566	0.068	0.066	0.523	0.492
428	0.762	0.74	0.024	0.022	0.816	0.808	0.579	0.571	0.069	0.067	0.529	0.498
432	0.771	0.748	0.025	0.023	0.821	0.816	0.581	0.573	0.071	0.068	0.532	0.499
436	0.771	0.748	0.024	0.023	0.824	0.815	0.585	0.579	0.072	0.069	0.537	0.505
440	0.777	0.754	0.024	0.023	0.826	0.819	0.585	0.577	0.073	0.07	0.544	0.509
444	0.78	0.758	0.025	0.024	0.83	0.823	0.592	0.581	0.075	0.072	0.546	0.511
448	0.783	0.761	0.025	0.023	0.833	0.824	0.592	0.58	0.075	0.073	0.544	0.512
452	0.787	0.763	0.025	0.024	0.835	0.826	0.593	0.583	0.077	0.074	0.549	0.516
456	0.792	0.772	0.026	0.024	0.839	0.832	0.599	0.585	0.078	0.075	0.558	0.522
460	0.797	0.775	0.026	0.024	0.843	0.834	0.6	0.59	0.08	0.077	0.558	0.52
464	0.802	0.776	0.026	0.024	0.843	0.836	0.602	0.592	0.081	0.078	0.561	0.525
468	0.805	0.781	0.026	0.024	0.849	0.838	0.604	0.595	0.082	0.079	0.572	0.534
472	0.812	0.788	0.026	0.025	0.854	0.843	0.608	0.595	0.084	0.08	0.562	0.533
476	0.815	0.788	0.026	0.025	0.855	0.845	0.612	0.599	0.085	0.082	0.569	0.538
480	0.818	0.794	0.027	0.025	0.859	0.849	0.615	0.601	0.087	0.083	0.575	0.55
484	0.821	0.797	0.027	0.026	0.856	0.85	0.616	0.603	0.088	0.084	0.58	0.544
488	0.826	0.804	0.028	0.026	0.861	0.856	0.615	0.605	0.09	0.086	0.578	0.547
492	0.832	0.806	0.028	0.026	0.864	0.856	0.621	0.607	0.092	0.088	0.585	0.547
496	0.838	0.809	0.028	0.026	0.868	0.86	0.626	0.612	0.093	0.089	0.594	0.551
500	0.849	0.816	0.029	0.026	0.87	0.864	0.625	0.615	0.095	0.091	0.594	0.554
504	0.852	0.819	0.029	0.026	0.872	0.867	0.627	0.614	0.096	0.092	0.593	0.556
508	0.857	0.823	0.029	0.027	0.876	0.869	0.634	0.62	0.097	0.094	0.592	0.566
512	0.867	0.833	0.029	0.027	0.88	0.871	0.634	0.618	0.099	0.095	0.593	0.567
516	0.872	0.836	0.03	0.027	0.881	0.875	0.635	0.625	0.1	0.097	0.603	0.57
520	0.875	0.841	0.029	0.027	0.883	0.876	0.638	0.626	0.1	0.098	0.598	0.566
524	0.877	0.847	0.03	0.028	0.889	0.881	0.645	0.63	0.101	0.098	0.611	0.578
528	0.882	0.852	0.03	0.028	0.891	0.883	0.644	0.632	0.102	0.1	0.611	0.582
532	0.886	0.858	0.03	0.028	0.895	0.888	0.648	0.634	0.103	0.101	0.612	0.579
536	0.891	0.863	0.03	0.028	0.899	0.891	0.655	0.636	0.104	0.102	0.617	0.586
540	0.892	0.87	0.03	0.028	0.902	0.893	0.652	0.639	0.104	0.102	0.619	0.585
544	0.901	0.875	0.03	0.028	0.903	0.895	0.656	0.64	0.105	0.103	0.625	0.586
548	0.901	0.882	0.031	0.028	0.906	0.898	0.66	0.642	0.107	0.104	0.627	0.592
552	0.91	0.881	0.031	0.028	0.909	0.9	0.661	0.645	0.107	0.105	0.627	0.596
556	0.909	0.891	0.032	0.029	0.911	0.905	0.664	0.648	0.108	0.106	0.627	0.595
560	0.918	0.897	0.031	0.029	0.917	0.909	0.665	0.649	0.108	0.106	0.633	0.599
564	0.921	0.896	0.032	0.029	0.92	0.911	0.666	0.649	0.11	0.107	0.638	0.604
568	0.921	0.902	0.032	0.029	0.921	0.911	0.671	0.654	0.111	0.108	0.643	0.61
572	0.927	0.9	0.032	0.029	0.923	0.912	0.675	0.656	0.111	0.109	0.638	0.609
576	0.93	0.905	0.033	0.03	0.926	0.919	0.675	0.656	0.112	0.11	0.652	0.621
580	0.934	0.912	0.032	0.03	0.933	0.925	0.679	0.662	0.113	0.11	0.653	0.616
584	0.938	0.917	0.033	0.03	0.934	0.924	0.68	0.665	0.114	0.111	0.652	0.621
588	0.943	0.92	0.033	0.03	0.933	0.926	0.68	0.666	0.114	0.112	0.654	0.625
592	0.946	0.928	0.033	0.03	0.94	0.932	0.685	0.67	0.115	0.113	0.663	0.629
596	0.95	0.935	0.033	0.03	0.942	0.935	0.688	0.67	0.116	0.114	0.663	0.633
600	0.952	0.933	0.034	0.031	0.945	0.936	0.696	0.679	0.117	0.115	0.663	0.633
604	0.959	0.934	0.034	0.031	0.945	0.941	0.699	0.682	0.118	0.116	0.679	0.638
608	0.961	0.938	0.035	0.031	0.95	0.942	0.699	0.683	0.119	0.116	0.677	0.639
612	0.966	0.945	0.035	0.031	0.952	0.947	0.705	0.685	0.12	0.117	0.676	0.644
616	0.966	0.948	0.035	0.031	0.954	0.949	0.704	0.686	0.121	0.118	0.676	0.642
620	0.972	0.954	0.035	0.031	0.959	0.953	0.708	0.689	0.122	0.119	0.685	0.65
624	0.975	0.957	0.035	0.031	0.958	0.956	0.711	0.694	0.122	0.12	0.686	0.65
628	0.977	0.96	0.035	0.031	0.962	0.957	0.715	0.693	0.123	0.121	0.69	0.657
632	0.981	0.971	0.036	0.032	0.966	0.963	0.717	0.698	0.124	0.121	0.685	0.657
636	0.991	0.968	0.036	0.032	0.969	0.962	0.722	0.701	0.125	0.122	0.695	0.661
640	0.998	0.974	0.035	0.032	0.971	0.969	0.717	0.701	0.126	0.123	0.698	0.66
644	0.993	0.974	0.036	0.032	0.972	0.967	0.725	0.707	0.126	0.124	0.706	0.667
648	0.998	0.975	0.037	0.032	0.974	0.97	0.729	0.708	0.128	0.125	0.706	0.671
652	1.003	0.981	0.036	0.032	0.979	0.974	0.732	0.713	0.129	0.126	0.709	0.673
656	1.011	0.986	0.037	0.032	0.981	0.976	0.735	0.714	0.13	0.127	0.709	0.677
660	1.01	0.988	0.037	0.033	0.984	0.98	0.736	0.719	0.131	0.128	0.716	0.677
664	1.016	0.992	0.037	0.033	0.99	0.984	0.745	0.721	0.132	0.129	0.719	0.68
668	1.017	0.995	0.037	0.033	0.989	0.984	0.744	0.722	0.132	0.129	0.721	0.684
672	1.019	0.994	0.038	0.033	0.99	0.987	0.746	0.725	0.133	0.13	0.729	0.689
676	1.016	1.002	0.038	0.033	0.992	0.991	0.752	0.73	0.134	0.131	0.72	0.687
680	1.025	1.004	0.038	0.034	0.995	0.992	0.758	0.735	0.135	0.132	0.729	0.694
684	1.028	1.014	0.038	0.033	1	0.996	0.755	0.733	0.136	0.133	0.729	0.691
688	1.03	1.008	0.038	0.034	1	0.996	0.758	0.738	0.136	0.133	0.735	0.693
692	1.027	1.013	0.039	0.034	1.002	0.997	0.768	0.748	0.138	0.134	0.739	0.712
696	1.036	1.012	0.039	0.034	1.002	0.999	0.771	0.747	0.138	0.135	0.738	0.703
700	1.044	1.022	0.039	0.034	1.007	1.005	0.77	0.751	0.139	0.136	0.739	0.705
704	1.042	1.024	0.039	0.034	1.009	1.008	0.773	0.751	0.139	0.137	0.743	0.705
708	1.042	1.026	0.04	0.034	1.01	1.01	0.781	0.756	0.141	0.138	0.748	0.709
712	1.05	1.027	0.04	0.034	1.01	1.01	0.782	0.762	0.142	0.138	0.751	0.715
716	1.049	1.029	0.04	0.034	1.014	1.014	0.782	0.762	0.142	0.139	0.753	0.716
720	1.052	1.03	0.04	0.035	1.018	1.015	0.789	0.767	0.143	0.14	0.758	0.715
724	1.058	1.039	0.04	0.035	1.021	1.02	0.789	0.765	0.144	0.141	0.755	0.721
728	1.058	1.038	0.04	0.035	1.018	1.02	0.796	0.767	0.145	0.142	0.763	0.726
732	1.061	1.042	0.04	0.035	1.024	1.024	0.796	0.775	0.146	0.142	0.767	0.727
736	1.061	1.04	0.041	0.035	1.026	1.025	0.8	0.777	0.147	0.143	0.758	0.729
740	1.066	1.046	0.04	0.035	1.028	1.028	0.801	0.78	0.147	0.144	0.768	0.731
744	1.07	1.045	0.041	0.035	1.029	1.029	0.81	0.781	0.148	0.145	0.767	0.732
748	1.075	1.053	0.041	0.035	1.033	1.03	0.805	0.787	0.149	0.145	0.778	0.74
752	1.076	1.055	0.041	0.036	1.035	1.034	0.813	0.79	0.15	0.146	0.77	0.736
756	1.08	1.057	0.041	0.036	1.036	1.035	0.815	0.79	0.15	0.147	0.791	0.746
760	1.082	1.059	0.042	0.036	1.038	1.037	0.821	0.795	0.151	0.148	0.785	0.75
764	1.083	1.063	0.042	0.036	1.04	1.039	0.825	0.799	0.152	0.149	0.789	0.747
768	1.08	1.057	0.042	0.036	1.04	1.04	0.825	0.8	0.153	0.149	0.783	0.747
772	1.087	1.065	0.042	0.036	1.045	1.044	0.833	0.811	0.154	0.15	0.784	0.749
776	1.088	1.067	0.041	0.036	1.046	1.044	0.829	0.806	0.154	0.151	0.79	0.753
780	1.091	1.07	0.042	0.036	1.046	1.047	0.832	0.807	0.156	0.152	0.803	0.755
784	1.094	1.073	0.042	0.036	1.049	1.052	0.841	0.816	0.156	0.152	0.801	0.757
788	1.098	1.076	0.042	0.036	1.053	1.052	0.843	0.82	0.156	0.153	0.797	0.757
792	1.099	1.078	0.043	0.037	1.053	1.055	0.845	0.82	0.157	0.154	0.804	0.764
796	1.102	1.08	0.043	0.037	1.056	1.057	0.848	0.818	0.158	0.155	0.807	0.767
800	1.104	1.081	0.043	0.037	1.058	1.058	0.846	0.828	0.158	0.155	0.815	0.776
804	1.101	1.082	0.043	0.037	1.058	1.057	0.852	0.828	0.159	0.156	0.814	0.777
808	1.11	1.087	0.043	0.037	1.06	1.062	0.851	0.829	0.16	0.157	0.818	0.771
812	1.109	1.088	0.043	0.037	1.061	1.063	0.859	0.834	0.16	0.157	0.817	0.776
816	1.109	1.087	0.044	0.037	1.064	1.064	0.864	0.84	0.162	0.158	0.822	0.775
820	1.11	1.088	0.044	0.037	1.065	1.067	0.87	0.842	0.162	0.158	0.824	0.78
824	1.113	1.09	0.044	0.038	1.068	1.07	0.869	0.847	0.163	0.159	0.822	0.784
828	1.117	1.096	0.044	0.037	1.069	1.073	0.873	0.851	0.163	0.159	0.829	0.787
832	1.117	1.095	0.044	0.037	1.073	1.073	0.876	0.856	0.164	0.16	0.829	0.789
836	1.119	1.097	0.045	0.038	1.073	1.075	0.879	0.857	0.165	0.161	0.832	0.789
840	1.12	1.097	0.045	0.038	1.075	1.076	0.88	0.857	0.166	0.162	0.835	0.798
844	1.122	1.101	0.045	0.038	1.077	1.079	0.89	0.86	0.167	0.163	0.833	0.792
848	1.124	1.103	0.044	0.038	1.078	1.079	0.886	0.865	0.167	0.163	0.845	0.804
852	1.127	1.105	0.045	0.038	1.079	1.082	0.885	0.866	0.168	0.164	0.845	0.803
856	1.127	1.106	0.045	0.038	1.078	1.083	0.892	0.87	0.169	0.165	0.851	0.811
860	1.131	1.109	0.046	0.038	1.082	1.087	0.892	0.87	0.169	0.166	0.855	0.814
864	1.132	1.111	0.045	0.038	1.084	1.087	0.891	0.868	0.169	0.165	0.846	0.807
868	1.133	1.115	0.045	0.039	1.084	1.089	0.893	0.874	0.17	0.166	0.853	0.815
872	1.136	1.115	0.045	0.038	1.088	1.091	0.9	0.874	0.171	0.167	0.857	0.817
876	1.141	1.118	0.045	0.038	1.09	1.093	0.909	0.881	0.171	0.167	0.86	0.815
880	1.14	1.119	0.046	0.039	1.091	1.093	0.91	0.883	0.172	0.168	0.858	0.82
884	1.14	1.119	0.046	0.038	1.089	1.095	0.909	0.885	0.172	0.168	0.862	0.825
888	1.145	1.124	0.046	0.039	1.095	1.096	0.915	0.892	0.174	0.17	0.869	0.829
892	1.145	1.124	0.046	0.039	1.096	1.097	0.915	0.892	0.174	0.17	0.864	0.824
896	1.147	1.125	0.047	0.039	1.098	1.1	0.919	0.895	0.175	0.17	0.869	0.83
900	1.148	1.126	0.046	0.039	1.097	1.1	0.914	0.889	0.175	0.171	0.871	0.84
904	1.152	1.13	0.047	0.039	1.098	1.104	0.918	0.892	0.176	0.171	0.876	0.835
908	1.155	1.133	0.046	0.039	1.103	1.105	0.92	0.894	0.176	0.172	0.885	0.839
912	1.155	1.13	0.047	0.039	1.1	1.106	0.921	0.895	0.176	0.172	0.88	0.841
916	1.159	1.135	0.047	0.039	1.104	1.108	0.928	0.899	0.177	0.173	0.883	0.85
920	1.159	1.136	0.047	0.039	1.106	1.109	0.923	0.896	0.178	0.173	0.889	0.849
924	1.162	1.139	0.047	0.04	1.107	1.112	0.926	0.897	0.179	0.174	0.891	0.85
928	1.163	1.141	0.047	0.039	1.109	1.113	0.929	0.903	0.179	0.174	0.897	0.854
932	1.164	1.141	0.048	0.04	1.11	1.115	0.929	0.903	0.179	0.175	0.9	0.856
936	1.165	1.145	0.048	0.04	1.109	1.116	0.934	0.908	0.18	0.175	0.895	0.857
940	1.168	1.146	0.048	0.04	1.114	1.117	0.936	0.91	0.18	0.176	0.904	0.861
944	1.17	1.147	0.048	0.04	1.116	1.119	0.939	0.913	0.181	0.176	0.899	0.865
948	1.17	1.149	0.048	0.04	1.116	1.119	0.944	0.915	0.181	0.176	0.899	0.862
952	1.172	1.151	0.049	0.04	1.115	1.122	0.943	0.912	0.181	0.177	0.901	0.862
956	1.175	1.153	0.049	0.04	1.119	1.123	0.947	0.916	0.182	0.177	0.908	0.869
960	1.177	1.154	0.048	0.04	1.118	1.125	0.952	0.922	0.182	0.177	0.92	0.881
964	1.178	1.157	0.049	0.041	1.122	1.127	0.948	0.922	0.183	0.178	0.917	0.876
968	1.181	1.158	0.049	0.04	1.123	1.128	0.953	0.924	0.183	0.178	0.909	0.872
972	1.18	1.158	0.049	0.04	1.124	1.128	0.954	0.928	0.183	0.178	0.917	0.876
976	1.184	1.161	0.049	0.041	1.125	1.13	0.955	0.931	0.185	0.179	0.922	0.881
980	1.185	1.164	0.049	0.041	1.127	1.131	0.957	0.931	0.185	0.179	0.926	0.874
984	1.188	1.166	0.049	0.04	1.128	1.133	0.964	0.932	0.185	0.179	0.926	0.887
988	1.188	1.166	0.05	0.041	1.128	1.134	0.958	0.928	0.186	0.181	0.928	0.887
992	1.189	1.167	0.049	0.04	1.127	1.135	0.958	0.931	0.186	0.18	0.925	0.882
996	1.191	1.171	0.049	0.041	1.133	1.136	0.97	0.938	0.187	0.182	0.939	0.902
1000	1.195	1.172	0.049	0.041	1.131	1.138	0.967	0.938	0.187	0.182	0.929	0.891
1004	1.192	1.173	0.05	0.041	1.132	1.14	0.969	0.94	0.188	0.182	0.939	0.901
1008	1.195	1.175	0.05	0.041	1.134	1.142	0.969	0.94	0.188	0.182	0.94	0.904
1012	1.196	1.175	0.05	0.041	1.137	1.141	0.974	0.94	0.189	0.183	0.941	0.905
1016	1.2	1.179	0.05	0.041	1.136	1.144	0.978	0.944	0.189	0.183	0.936	0.907
1020	1.203	1.181	0.05	0.041	1.138	1.145	0.973	0.947	0.188	0.182	0.936	0.906
1024	1.202	1.181	0.05	0.041	1.139	1.147	0.976	0.949	0.19	0.183	0.952	0.909
1028	1.205	1.183	0.05	0.041	1.142	1.148	0.974	0.945	0.19	0.183	0.938	0.904
1032	1.205	1.186	0.051	0.042	1.144	1.148	0.98	0.952	0.19	0.184	0.951	0.911
1036	1.207	1.187	0.051	0.042	1.145	1.149	0.982	0.952	0.191	0.184	0.952	0.913
1040	1.21	1.191	0.051	0.042	1.145	1.152	0.983	0.953	0.191	0.185	0.949	0.918
1044	1.209	1.191	0.051	0.042	1.148	1.154	0.99	0.961	0.191	0.185	0.964	0.924
1048	1.21	1.189	0.051	0.042	1.148	1.154	0.991	0.962	0.192	0.185	0.96	0.921
1052	1.211	1.193	0.051	0.042	1.15	1.155	0.988	0.958	0.192	0.186	0.96	0.921
1056	1.213	1.195	0.051	0.042	1.151	1.157	0.99	0.959	0.193	0.186	0.964	0.924
1060	1.215	1.196	0.051	0.042	1.154	1.16	0.998	0.964	0.194	0.187	0.958	0.931
1064	1.213	1.195	0.051	0.042	1.149	1.158	0.997	0.963	0.194	0.187	0.964	0.93
1068	1.215	1.199	0.052	0.042	1.151	1.161	1.005	0.97	0.195	0.188	0.966	0.937
1072	1.217	1.2	0.051	0.042	1.154	1.162	1.008	0.972	0.195	0.188	0.963	0.928
1076	1.222	1.204	0.052	0.042	1.156	1.165	1.009	0.97	0.196	0.189	0.973	0.942
1080	1.22	1.201	0.052	0.042	1.155	1.165	1.016	0.974	0.196	0.189	0.967	0.94
1084	1.221	1.204	0.052	0.042	1.158	1.165	1.013	0.976	0.197	0.189	0.971	0.938
1088	1.221	1.206	0.051	0.042	1.16	1.167	1.015	0.973	0.197	0.19	0.98	0.945
1092	1.224	1.209	0.052	0.042	1.161	1.168	1.024	0.982	0.198	0.19	0.976	0.941
1096	1.225	1.211	0.052	0.042	1.161	1.17	1.021	0.984	0.199	0.191	0.98	0.945
1100	1.228	1.213	0.052	0.042	1.163	1.17	1.025	0.982	0.199	0.192	0.976	0.943
1104	1.228	1.21	0.052	0.042	1.165	1.171	1.023	0.986	0.199	0.191	0.987	0.952
1108	1.228	1.21	0.052	0.042	1.164	1.173	1.027	0.991	0.2	0.192	0.986	0.948
1112	1.229	1.215	0.052	0.043	1.166	1.174	1.034	0.998	0.2	0.192	0.987	0.951
1116	1.233	1.216	0.052	0.042	1.167	1.175	1.032	0.995	0.199	0.191	0.98	0.946
1120	1.233	1.216	0.053	0.042	1.169	1.176	1.036	0.996	0.2	0.192	0.995	0.959
1124	1.234	1.218	0.053	0.043	1.17	1.177	1.033	0.999	0.201	0.193	0.989	0.95
1128	1.234	1.217	0.053	0.042	1.172	1.178	1.034	1.001	0.201	0.193	0.994	0.961
1132	1.235	1.22	0.053	0.043	1.172	1.179	1.037	1.004	0.202	0.193	1.003	0.963
1136	1.236	1.221	0.053	0.043	1.172	1.181	1.032	1.001	0.203	0.194	0.996	0.969
1140	1.238	1.224	0.053	0.042	1.176	1.182	1.034	1	0.201	0.193	1.003	0.965
1144	1.239	1.225	0.053	0.043	1.176	1.183	1.042	1.003	0.203	0.194	0.997	0.962
1148	1.239	1.225	0.053	0.043	1.175	1.186	1.043	1.006	0.203	0.194	1.001	0.966
1152	1.241	1.224	0.053	0.043	1.178	1.185	1.044	1.007	0.203	0.194	1.008	0.968
1156	1.242	1.228	0.053	0.043	1.178	1.187	1.042	1.003	0.203	0.194	1.004	0.966
1160	1.242	1.228	0.053	0.043	1.18	1.187	1.043	1.006	0.202	0.194	1.001	0.969
1164	1.242	1.229	0.053	0.043	1.18	1.189	1.048	1.012	0.204	0.194	1.008	0.968
1168	1.244	1.229	0.054	0.043	1.182	1.189	1.045	1.012	0.205	0.195	1.01	0.978
1172	1.242	1.229	0.053	0.043	1.182	1.19	1.046	1.012	0.203	0.194	1.016	0.977
1176	1.248	1.232	0.053	0.043	1.187	1.192	1.048	1.015	0.203	0.194	1.014	0.982
1180	1.246	1.232	0.054	0.043	1.184	1.194	1.044	1.01	0.204	0.195	1.015	0.978
1184	1.248	1.234	0.054	0.043	1.187	1.194	1.051	1.018	0.205	0.196	1.012	0.973
1188	1.247	1.235	0.053	0.043	1.184	1.195	1.043	1.014	0.204	0.195	1.013	0.982
1192	1.251	1.236	0.055	0.044	1.189	1.196	1.049	1.02	0.206	0.196	1.021	0.982
1196	1.253	1.24	0.054	0.044	1.192	1.199	1.052	1.019	0.207	0.197	1.013	0.977
1200	1.254	1.24	0.054	0.043	1.191	1.199	1.05	1.021	0.206	0.196	1.018	0.989
1204	1.252	1.238	0.055	0.044	1.191	1.2	1.057	1.026	0.207	0.198	1.025	0.992
1208	1.254	1.24	0.054	0.043	1.192	1.202	1.053	1.025	0.208	0.198	1.022	0.985

## Sheet: S2 Fig
E.coli-S. Typhimurium combination	Type	Normalized ratios (E. coli/S. Typhimurium)	Average	Stdev	p-value	adj. p-value
DA28100-DA26570	Ancestor	0.90149	1	0.458654
DA28100-DA26570	Ancestor	0.874715
DA28100-DA26570	Ancestor	1.92101
DA28100-DA26570	Ancestor	0.665626
DA28100-DA26570	Ancestor	0.507216
DA28100-DA26570	Ancestor	1.44206
DA28100-DA26570	Ancestor	0.851503
DA28100-DA26570	Ancestor	0.836379
DA78611-DA78635	Evolved	0.623075	0.704087	0.10428	0.0968794	0.968794
DA78611-DA78635	Evolved	0.58432
DA78611-DA78635	Evolved	0.719193
DA78611-DA78635	Evolved	0.615569
DA78611-DA78635	Evolved	0.648887
DA78611-DA78635	Evolved	0.819447
DA78611-DA78635	Evolved	0.87391
DA78611-DA78635	Evolved	0.748294
DA78613-DA78637	Evolved	0.993822	1.24819	0.366035	0.251455	1
DA78613-DA78637	Evolved	0.879931
DA78613-DA78637	Evolved	0.825906
DA78613-DA78637	Evolved	1.49664
DA78613-DA78637	Evolved	0.948645
DA78613-DA78637	Evolved	1.54804
DA78613-DA78637	Evolved	1.62474
DA78613-DA78637	Evolved	1.6678
DA78614-DA78638	Evolved	0.622877	0.6254	0.0787692	0.0390312	0.390312
DA78614-DA78638	Evolved	0.611632
DA78614-DA78638	Evolved	0.4872
DA78614-DA78638	Evolved	0.622501
DA78614-DA78638	Evolved	0.621705
DA78614-DA78638	Evolved	0.777447
DA78614-DA78638	Evolved	0.608054
DA78614-DA78638	Evolved	0.651782
DA78616-DA78640	Evolved	0.545872	0.537415	0.0296187	0.0129328	0.129328
DA78616-DA78640	Evolved	0.538011
DA78616-DA78640	Evolved	0.541586
DA78616-DA78640	Evolved	0.582492
DA78616-DA78640	Evolved	0.532106
DA78616-DA78640	Evolved	0.561425
DA78616-DA78640	Evolved	0.513922
DA78616-DA78640	Evolved	0.483907
DA78617-DA78641	Evolved	2.72232	2.5748	0.575821	2.98418e-05	0.000298418
DA78617-DA78641	Evolved	1.99482
DA78617-DA78641	Evolved	2.03558
DA78617-DA78641	Evolved	2.03079
DA78617-DA78641	Evolved	2.45976
DA78617-DA78641	Evolved	3.41121
DA78617-DA78641	Evolved	2.55491
DA78617-DA78641	Evolved	3.38901
DA78622-DA78646	Evolved	1.04936	1.11345	0.151337	0.517245	1
DA78622-DA78646	Evolved	0.889209
DA78622-DA78646	Evolved	1.24678
DA78622-DA78646	Evolved	1.05115
DA78622-DA78646	Evolved	0.941609
DA78622-DA78646	Evolved	1.22576
DA78622-DA78646	Evolved	1.29552
DA78622-DA78646	Evolved	1.2082
DA78623-DA78647	Evolved	0.499436	0.725367	0.186455	0.138986	1
DA78623-DA78647	Evolved	0.689397
DA78623-DA78647	Evolved	0.646944
DA78623-DA78647	Evolved	0.605943
DA78623-DA78647	Evolved	0.779309
DA78623-DA78647	Evolved	0.965164
DA78623-DA78647	Evolved	1.02793
DA78623-DA78647	Evolved	0.588809
DA78624-DA78648	Evolved	3.63805	3.79728	0.621051	6.89189e-08	6.89189e-07
DA78624-DA78648	Evolved	3.17208
DA78624-DA78648	Evolved	4.10129
DA78624-DA78648	Evolved	2.68426
DA78624-DA78648	Evolved	4.14621
DA78624-DA78648	Evolved	4.42773
DA78624-DA78648	Evolved	3.75454
DA78624-DA78648	Evolved	4.4541
DA78629-DA78653	Evolved	9.79055	8.12491	2.32598	6.71187e-07	6.71187e-06
DA78629-DA78653	Evolved	9.51776
DA78629-DA78653	Evolved	9.86405
DA78629-DA78653	Evolved	6.92993
DA78629-DA78653	Evolved	6.82153
DA78629-DA78653	Evolved	11.2676
DA78629-DA78653	Evolved	6.48151
DA78629-DA78653	Evolved	4.32643
DA78630-DA78654	Evolved	7.698	7.16882	0.795075	2.13907e-11	2.13907e-10
DA78630-DA78654	Evolved	6.17435
DA78630-DA78654	Evolved	6.15162
DA78630-DA78654	Evolved	6.95733
DA78630-DA78654	Evolved	6.67053
DA78630-DA78654	Evolved	8.06112
DA78630-DA78654	Evolved	7.51298
DA78630-DA78654	Evolved	8.12466

[truncated: 5 more sheets: S3 Fig (raw_data), S3 Fig plotted, S4 Fig, S5 Fig, S6 Fig]
