# Supplementary material for: The strength of interspecies interaction in a microbial community determines its susceptibility to invasion
Source: PLoS Biol. 2024 Nov 7;22(11):e3002889. doi: 10.1371/journal.pbio.3002889 (PMC11575764; doi:10.1371/journal.pbio.3002889)
Supplement: S2 Data — (R) [file pbio.3002889.s016.R]

#R script that was used to model the invasion of susceptible E. coli populations
#by colicin producing E. coli in the presence of S. Typhimurium

#R packages that were used for the model
library(deSolve)
library(lattice)

LVcomp<-function(t,y,p){ #(t: Time, y: Population size; p: parameter list)
  E1<-y[1] # Population size of susceptible E.coli 
  C1<-y[2] # Population size of colicin producing E. coli 
  S1<-y[3] # Population size of S. Typhimurium
  
 
  with(as.list(p),{
    Q=E1+C1+S1
    M=Q/(10^8)
    
    dE1dt<-rE1*E1*(1-aEE*E1-aES*S1-aEC*C1)-d*M*C1*f 
    #Colicin mediated killing only happens when total population crosses 10ˆ8
    #The parameter M is used to ensure colicin mediated killing is only significant at high population densities
    #r*: Exponential growth rate constant for respective species (see below)
    dC1dt<-rC1*C1*(1-aCE*E1-aCS*S1-aCC*C1)-d*M*C1 
    dS1dt<-rS1*S1*(1-aSE*E1-aSS*S1-aSC*C1)
    return(list(c(dE1dt,dC1dt,dS1dt)))
  })
}
  

#Biologically relevant parameter values: 

#Intraspecific competition coefficients:
aEE<-10^-9; #measure of effect of E. coli on its growth rate
aSS<-10^-9; #measure of effect of S. Typhimurium on its growth rate
aCC<-10^-9; #measure of effect of colicin-producing E. coli on its growth rate

#Interspecific competition coefficients:
aES<-10^-7; #measure of the effect of S. Typhimurium on E. coli's growth rate
aEC<-10^-7; #measure of effect of colicin-producing E. coli on E. coli's growth rate (only through resource competition)

aSE<-10^-8; #measure of the effect of E. coli on S. Typhimurium's growth rate
aSC<-10^-9; #measure of effect of colicin-producing E. coli on S. Typhimurium's growth rate

aCE<-10^-8; ##measure of the effect of E. coli on colicin-producing E. coli's growth rate (only through resource competition)
aCS<-10^-7; ##measure of effect of S. Typhimurium on colicin-producing E. coli's growth rate

rE1<-0.66; #Growth rate for E. coli (per generation)
rC1<-0.66; #Growth rate for colicin producing E. coli (per generation)
rS1<-0.66; #Growth rate for S. Typhimurium (per generation)

y0<-c(E1=10^6,C1=10^4,S1=10^6) #Starting population sizes

p<-c(aEE,aES,aEC,aSE,aSS,aSC,aCE,aCS,aCC) #See above
times<-seq(0,10,1) #Number of iterations for the growth equations (please refer deSolve package description for more details)

dvals <- c(0.02) #death or lysis rate(s) for colicin producing E. coli
fvals <- c(1000) #Number of colicin molecules released per lysed cell
gvals <- data.frame()
aESvals <- c(10^-7,5*10^-8,10^-8,5*10^-9,10^-9)
aECvals<-c(10^-7,10^-8)
aCSvals<-c(10^-7,5*10^-8,10^-8,5*10^-9,10^-9)

for (aES in aESvals){
  for (aCS in aCSvals) {
  for (aEC in aECvals) {
        #rE1<-0.66;
        rC1<-0.66;
        y0<-c(E1=10^6,C1=10^4,S1=10^6)
        p<-c(aEE,aES,aEC,aSE,aSS,aSC,aCE,aCS,aCC)
        times<-seq(0,10,1)
    
        for (i in 1:3) {  #Experiments were conducted over three cycles           
            LVcomp.out<-ode(y0,times,LVcomp,p,method="ode45")
            
            LVcomp.out[][LVcomp.out[]<0] <- 0.0001 
            #Since population size cannot be negative, all negative values are reset to zero
             
            k <- nrow(LVcomp.out)
            values <- c(LVcomp.out[,2],LVcomp.out[,3],LVcomp.out[,4])
           
            values.all <- cbind(LVcomp.out,d,f,aEE,aCS,aES,aSE,aSS,aEC)
            gvals <- rbind(gvals,values.all)
            y0 <- c(LVcomp.out[k,2]/1000,LVcomp.out[k,3]/1000,
                    LVcomp.out[k,4]/1000) 
            #Experiments were conducted over three cycles at a dilution rate of 1:1000 between each cycle
      
}
  }}}


write.csv(gvals, file = "model_output_f_CC.csv",row.names = F) 

data <- read.csv("model_output_f_CC.csv",h=T)

drow <- nrow(data)
dcol <- ncol(data)

for (i in 1:33) {
  data[i,dcol+1] <- i
#To introduce a numerical value denoting timestep for the first cycle
  }

for (i in 34:drow) {
  p <- i-33
  timestepvalue <- data[p,dcol+1]
  data[i,dcol+1] <- timestepvalue
  #To introduce a numerical value denoting timestep for the 2nd and 3rd cycle
}
colnames(data)[dcol+1] <- "time.step"


S.coeff <- (log(data$C1/data$E1)-log(.01))/2 
#Calculation of selection coefficient for colicin producing E. coli outcompeting susceptible E. coli
#Formula details in the manuscript
data <- cbind(data,S.coeff)

data$eco.r.name <- paste0("r",data$rE1)


data_splits <- split(data, data$eco.r.name)
for (i in 1:length(data)) {
  #This will generate separate files for each E. coli growth rates used
  filename <- paste0("Output_", sal.r[i], ".csv")
  
  # Save the dataframe as a CSV file
  write.csv(data[[i]], file = filename, row.names = FALSE)
}


data.33 <- subset(data,data$time.step==33)
write.csv(data.33, file = "model_output_final_timepoint_0.66.csv",row.names = F) 


data_splits.33 <- split(data.33, data.33$eco.r.name)
for (i in 1:length(data_splits.33)) {
  #This will save the final population size after each cycle into a separate file
  #for plotting purposes
  filename <- paste0("Output_33_", sal.r[i], ".csv")
  #Files seperation as per growth rates of S. Typhimurium
  write.csv(data_splits.33[[i]], file = filename, row.names = FALSE)
}

#Saved files were used for plotting with ggplot2

plot_data<-read.csv("model_output_final_timepoint_0.66.csv",header=T,sep=',')
ggplot(plot_data,aes(Strength.of.interspecific.interaction,S.coeff,group=as.character(aEC)))+geom_point()+geom_line(aes(color=as.character(aEC)))+facet_wrap(facets = ~reorder(Ecological_Spec, -aCS), nrow=1)+theme_bw()
